# Supplementary material for: The prevalence of endoscopic gastric mucosal damage in patients with rheumatoid arthritis
Source: PLoS One. 2018 Jul 9;13(7):e0200023. doi: 10.1371/journal.pone.0200023 (PMC6037345; doi:10.1371/journal.pone.0200023)
Supplement: S1 Datafile — (XLSX) [file pone.0200023.s001.xlsx]

## Sheet: Data set
modified LANZA score	Age	Sex (1=Female, 2=Male)	Stage	Class	Disease duration of RA	PSL Dose (mg per day)	Duration of PSL (year)	PPI （user=2, non-user=1）	H2RA （user=2, non-user=1）	Gastroprotective drug （user=2, non-user=1）	NSAIDs （user=2, non-user=1）	Duration of NSAIDs (year)	COX-2 selective NSAIDs （user=2, non-user=1, blank=no NSAIDs）	H.pylori (positive=2, negative=1)
0	88	1	4	4	36	5	36	2	1	1	1
0	84	1	4	3	10	4	10	1	1	1	1
0	41	1	4	4	4	0		1	1	1	1			1
0	79	1	4	3	30	5	30	2	1	2	1
0	83	1	4	2	49	5	49	1	1	2	1
0	83	1	3	2	1	9	1	2	1	1	2	1	1
0	52	1	4	2	18	0		1	1	1	1
0	60	1	2	2	14	3	14	1	1	1	2	14	2
0	82	1	4	2	11	5	11	1	1	1	1
0	64	1	3	3	6	10	6	1	2	1	2	6	1
0	49	2	1	2	0	0		2	1	1	2	0	2
0	70	1	3	2	37	5	37	2	1	1	1
0	57	1	1	2	0	5	0	2	1	1	2	0	2
0	81	1	3	2	0	0		1	1	1	1			1
0	52	1	3	2	2	0		1	1	1	1
0	77	1	4	2	20	0		1	1	2	2	20	2
0	70	2	4	4	16	5	16	2	1	1	2	16	2
0	73	1	4	4	10	0		2	1	1	1
0	77	1	4	4	11	4	11	2	1	1	1
0	82	1	3	3	12	3	12	2	1	2	2	12	2
0	64	2	2	2	0	0		1	1	1	1
0	68	2	4	2	38	5	38	2	1	1	2	38	2
0	25	1	4	2	10	3	10	1	2	1	1
0	75	1	2	3	1	0		1	1	1	2	1	2
0	71	2	3	3	1	0		1	1	2	2	1	2
0	72	1	3	3	0	12.5	0	2	1	1	1
0	60	1	4	3	41	0		1	1	1	1
0	73	1	4	4	5	0		1	1	1	1
0	47	1	2	2	0	5	0	1	1	2	2	0	2
0	33	1	1	2	4	5	4	1	1	2	1
0	65	1	4	2	14	5	14	1	2	1	2	14	2
0	86	1	3	3	10	2.5	10	2	1	1	2	10	2
0	66	1	4	3	29	0		1	1	1	1
0	80	2	3	3	7	10	7	2	1	1	1
0	70	1	3	2	1	0		2	1	2	2	1	2	2
0	72	1	3	3	4	5	4	1	2	1	2	4	2	2
0	78	2	4	3	5	0		1	1	1	1
0	22	1	2	2	1	5	1	2	1	1	2	1	2
0	66	2	3	3	0	0		2	1	1	1
0	50	1	1	2	2	5	2	1	1	2	2	2	1
0	75	1	3	3	0	0		2	1	2	2	0	1
0	58	1	3	3	12	1	12	1	1	1	2	12	2
0	87	1	3	2	3	0		1	1	2	2	3	1
0	89	1	3	3	20	0		1	1	1	1
0	73	1	2	2	3	5	3	1	2	1	1
0	58	1	4	3	33	5	33	2	1	1	2	33	2
0	66	1	4	2	21	0		2	1	1	2	21	2
0	60	1	4	2	14	8	14	1	2	1	2	14	2
0	63	1	4	2	30	5	30	1	2	1	2	30	1
0	71	1	3	3	2	0		1	1	1	2	2	2
0	80	1	4	3	29	0		2	1	2	2	29	2	2
0	32	1	1	1	8	5	8	1	2	2	1
0	51	1	2	2	6	5	6	2	1	1	2	6	2
0	78	1	4	2	6	2	6	1	1	1	2	6	2	2
0	85	1	3	3	1	0		2	1	1	2	1	2
0	80	1	4	2	24	5	24	2	1	1	1			2
0	69	1	2	2	0	5	0	2	1	1	2	0	2
0	77	1	4	3	16	3	16	2	1	1	1			2
0	71	2	1	2	0	5	0	1	2	1	1
0	70	2	4	3		0		2	1	1	2		2
0	41	1	4	2	16	0		1	1	2	2	16	2
0	89	1	4	3	10	1	10	1	2	1	2	10	2
0	85	2	2	3	1	5	1	1	2	1	2	1	2
0	65	1	4	2	5	0		1	1	2	2	5	1
0	64	1	2	2	1	0		1	1	1	2	1	1
0	64	2	1	2	5	5	5	1	1	1	2	5	1
0	62	1	3	3	1	0		1	1	1	2	1	2	2
0	80	1	2	3	4	8	4	2	1	2	2	4	2	2
0	86	1	4	3	41	5	41	2	1	1	1
0	85	1	4	3	40	0		2	1	2	1
0	59	1	3	3	11	0		1	2	1	1
0	79	1	2	2	1	0		1	2	1	1			1
0	66	1	3	3	6	3	6	1	2	2	2	6	1
0	73	2	3	2	3	0		1	1	1	1
0	79	1	3	4	11	0		1	1	1	1
0	78	1	3	4	10	0		1	1	1	1
0	58	2	3	2	2	7.5	2	1	2	1	2	2	2
0	58	2	3	2	2	7.5	2	1	2	1	2	2	2
0	49	1	3	2	1	3	1	1	1	2	2	1	2	1
0	87	1	4	3	11	5	11	2	1	2	1			1
0	85	1	4	3	1	0		2	1	1	1
0	79	1	3	3	1	5	1	2	1	1	1
0	70	2	3	2	2	4	2	2	1	2	1
0	70	2	3	2	1	5	1	1	2	1	2	1	2
0	58	1	4	2	10	0		2	1	1	2	10	1
0	79	1	3	3	13	5	13	1	2	1	2	13	2
0	70	1	4	3	48	5	48	1	1	1	1
0	69	1	4	3	27	0		2	1	2	2	27	1
0	72	1	3	3	1	5	1	1	2	1	2	1	2
0	66	2	4	4	10	0		2	1	1	1
0	76	1	2	2	0	0		2	1	1	1
0	71	1	4	3	39	5	39	2	1	1	1
0	73	1	4	3	26	0		2	1	1	2	26	2
0	72	1	4	3	25	0		2	1	2	1
0	88	1	4	4	9	7.5	9	2	1	1	2	9	2	1
0	65	1	3	3	13	0		1	1	1	1
0	71	1	4	3	7	3	7	1	2	1	2	7	2
0	78	1	3	2	2	5	2	1	1	2	2	2	1
0	79	1	3	2	4	5	4	1	1	1	1
0	39	1	2	2	1	5	1	2	1	1	2	1	2
0	67	1	2	1	1	0		1	1	2	2	1	2
0	72	1	4	3	6	15	6	2	1	1	1
0	84	1	3	3	2	5	2	2	1	2	1
0	52	1	4	2	2	0		1	1	1	2	2	1
0	58	1	2	2	4	5	4	1	2	1	2	4	2
0	74	2	3	3	0	0		2	1	1	2	0	1
0	76	1	4	3	42	5	42	2	1	1	1
0	82	2	4	2	1	5	1	2	1	2	2	1	1
0	61	1	4	2	39	0		1	1	1	1
0	82	1	4	3	6	5	6	1	2	1	2	6	2
0	81	1	4	2	5	0		1	1	1	2	5	2
0	43	1	4	3	6	0		1	1	2	2	6	1	1
0	78	1	3	2	0	5	0	1	2	1	2	0	2	1
0	74	1	3	2	4	5	4	1	2	1	2	4	1
0	85	1	3	2	53	4	53	2	1	1	1
0	73	2	3	3	8	12.5	8	2	1	1	2	8	2
0	73	2	3	3	8	5	8	2	1	1	2	8	2
0	72	2	3	3	7	0		2	1	1	2	7	2
0	73	2	3	3	8	5	8	2	1	2	1
0	72	2	3	3	7	0		2	1	1	1
0	62	2	1	2	0	5	0	2	1	1	2	0	2
0	90	1	3	3	4	4	4	2	1	1	2	4	2
0	46	2	1	2	0	5	0	2	1	1	2	0	1
0	58	1	4	3	15	1	15	2	1	1	2	15	2
0	72	1	4	2	24	0		1	1	1	1
0	85	1	2	4	1	2.5	1	1	1	1	1
0	81	1	3	4	11	3	11	2	1	2	1
0	69	1	2	2	0	1	0	1	2	1	1
0	85	1	2	2	1	5	1	1	2	1	2	1	2	1
0	72	1	4	4	23	6	23	2	1	1	2	23	2	1
0	46	1	3	2	2	5	2	1	2	1	2	2	2
0	78	1	4	3	16	5	16	2	1	1	1
0	70	1	3	2	20	3	20	1	1	2	2	20	1	1
0	54	1	2	2	7	10	7	2	1	1	2	7	1	1
0	80	1	4	4	52	10	52	2	1	1	1			1
0	84	1	3	3	16	2.5	16	2	1	1	2	16	2
0	79	1	4	4	62	5	62	2	1	2	2	62	1
0	75	1	3	2	1	5	1	2	1	1	2	1	2	1
0	75	1	3	3	2	5	2	2	1	2	2	2	2	1
0	80	1	3	2	5	3	5	2	1	1	2	5	2
0	78	1	2	3	2	3	2	2	1	1	2	2	2
0	61	1	4	2	20	4	20	1	1	2	1
0	65	1	4	3	22	3	22	2	1	1	2	22	2
0	68	1	4	2	25	4.5	25	2	1	2	1
0	63	1	3	2	1	5	1	2	1	1	2	1	2
0	69	1	3	2	11	0		2	1	2	2	11	1
0	89	1	3	4		7.5		2	1	1	2		2
0	29	1	3	2	7	5	7	1	2	1	2	7	2
0	55	1	4	2	14	0		1	1	2	2	14	2
0	65	2	3	2	3	5	3	2	1	1	2	3	2
0	39	1	1	2	4	0		1	2	1	2	4	2
0	65	1	4	2	9	7.5	9	1	1	1	2	9	2
0	36	1	2	2	1	0		1	2	1	2	1	2
0	54	1	2	2		1		1	2	1	2		2
0	58	1	3	2	3	0		1	1	1	2	3	2
0	70	1	4	2	50	0		1	1	2	2	50	1
0	68	2	4	2	7	9	7	2	1	1	2	7	2
0	81	1	2	2	0	0		1	1	2	2	0	1
0	52	1	3	2	8	9	8	2	1	2	2	8	1
0	48	2	3	4	1	5	1	1	2	1	2	1	2
0	47	2	3	2	0	5	0	1	2	1	2	0	2
0	82	1	4	3	23	0		2	1	1	2	23	2
0	81	1	4	3	22	0		2	1	1	2	22	2
0	80	1	4	3	21	0		1	1	1	1
0	81	1	4	2	1	1	1	1	2	1	2	1	1
0	67	1	2	2	0	0		1	2	1	2	0	2
0	74	1	3	3	15	5	15	1	2	1	2	15	2
0	58	1	1	2	1	5	1	1	2	1	2	1	1	2
0	62	1	3	2	3	0		1	1	2	2	3	2
0	70	1	3	2	2	1	2	1	2	1	2	2	2
0	73	1	3	2	5	10	5	1	2	1	1
0	72	2	2	3	0	0		1	1	2	2	0	1
0	61	1	4	2	17	5	17	1	1	2	2	17	1
0	61	1	4	1		0		1	2	1	2		2
0	71	1	4	2	19	5	19	1	1	2	2	19	1
0	74	1	2	2	11	5	11	1	2	1	2	11	2
0	84	1	3	3	2	5	2	2	1	1	2	2	2
0	82	1	2	2	0	2	0	1	2	1	2	0	1
0	83	2	3	3	0	5	0	1	2	1	1
0	54	1	3	2	5	0		1	2	1	2	5	2
0	80	1	4	4	4	5	4	2	1	1	2	4	2
0	77	1	4	4	0	0		1	1	1	1
0	63	1	3	2	30	2	30	1	1	2	2	30	2	1
0	72	1	3	2	3	3	3	1	1	1	1
0	69	1	4	3	16	4	16	1	2	1	2	16	2
0	56	1	2	2	1	5	1	2	1	1	2	1	2
0	74	1	3	3	4	0		1	1	1	2	4	2
0	74	2	2	3	1	5	1	2	1	1	2	1	2	1
0	79	1	3	2	0	0		2	1	1	1
0	73	2	3	4	21	15	21	1	2	1	1
0	60	2	1	2	1	10	1	1	1	1	2	1	2
0	79	1	2	4	2	0		1	1	1	1
0	64	2	3	3	14	0		1	2	1	2	14	2
0	60	2	3	2	10	0		1	2	1	2	10	2
0	56	1	4	4	8	2.5	8	2	1	1	1
0	78	1	3	3	4	0		1	1	2	1
0	75	1	3	4	6	2.5	6	1	2	1	2	6	2
0	72	1	3	3	3	5	3	1	2	1	1
0	71	1	3	3	2	2.5	2	1	1	1	1
0	79	1	3	3	22	20	22	2	1	1	1
0	77	1	4	3	39	2.5	39	1	2	2	2	39	2
0	72	2	4	4	34	8	34	2	1	1	1
0	57	1	3	3	3	0		1	1	1	2	3	2
0	46	1	4	2	15	8	15	1	1	2	2	15	1
0	81	1	3	3	5	10	5	2	1	1	1
0	86	2	2	2	2	0		1	1	2	2	2	2
0	74	1	4	2	43	0		2	1	1	1
0	73	1	4	2	8	0		1	1	1	2	8	2
0	61	1	4	3	19	5	19	1	1	2	2	19	1
0	79	1	4	3	20	0		1	2	2	2	20	2
0	78	1	4	3	19	0		1	2	1	2	19	2
0	46	1	1	2	3	0		2	1	1	2	3	2
0	60	1	4	3	18	5	18	2	1	2	2	18	1	1
0	81	1	3	2	2	5	2	2	1	1	2	2	1	1
0	80	1	3	3	1	2.5	1	2	1	1	1			1
0	68	1	3	2	3	0		1	1	1	2	3	2	1
0	76	1	3	3	3	0		2	1	1	2	3	2
0	75	1	3	3	2	0		2	1	1	2	2	2
0	63	1	3	3	2	5	2	1	2	1	2	2	2
0	86	1	2	2	0	5	0	1	1	1	1
0	53	1	4	3	31	5	31	1	2	1	2	31	2
0	70	1	4	4	12	0		2	1	2	2	12	2	1
0	78	1	3	3	1	8	1	1	1	2	2	1	2
0	80	1	3	3	2	5	2	1	1	2	2	2	2
0	83	1	3	3	0	0		1	1	1	2	0	2
0	85	1	3	3	2	2	2	1	1	1	1
0	71	1	4	2	21	5	21	1	2	1	1
0	76	2	4	3	8	0		1	1	2	2	8	2
0	63	1	2	2	1	5	1	1	1	1	2	1	2
0	67	1	4	3	17	5	17	2	1	1	1
0	66	1	4	3	16	5	16	2	1	1	1
0	73	2	3	3	10	3	10	1	2	1	1
0	71	1	4	2	12	5	12	1	2	1	1
0	51	1	4	2	25	0		1	2	1	2	25	2
0	64	1	4	4	6	0		1	1	2	2	6	1
0	73	1	2	2	1	4	1	2	1	1	1
0	73	1	4	4	38	5	38	2	1	2	2	38	2
0	61	1	4	3	35	10	35	2	1	2	2	35	1
0	78	1	4	3	5	7	5	2	1	1	2	5	1	1
0	70	1	4	3	36	6	36	2	1	1	2	36	2	1
0	65	1	3	2	7	0		2	1	1	2	7	2
0	64	1	2	2	6	0		1	1	2	2	6	2
0	75	1	2	3	1	0		1	2	1	1
0	37	2	1	2	0	2.5	0	2	1	1	1
0	81	2	2	2	1	0		2	1	1	1
0	66	1	4	2	9	0		1	2	1	2	9	2
0	70	1	4	2	13	0		2	1	2	2	13	1
0	66	1	3	2	14	0		2	1	1	1
0	65	1	3	2	13	0		2	1	1	1
0	64	1	3	2	12	0		2	1	1	1
0	63	1	3	2	11	0		2	1	1	1
0	75	1	3	2	4	5	4	2	1	2	2	4	2
0	44	1	4	2	6	0		1	1	1	1
0	87	1	3	2	1	0		2	1	1	1
0	37	1	2	2	2	2.5	2	1	1	2	2	2	2
0	65	1	2	2	3	5	3	2	1	1	1
0	67	1	3	2	6	0		2	1	1	1
0	82	1	4	4	25	10	25	1	1	2	2	25	2
0	78	1	3	3	0	0		2	1	1	2	0	1
0	83	1	4	4	33	7	33	2	1	1	1
0	91	1	4	3	28	2	28	2	1	1	2	28	2
0	68	1	2	2	0	0		1	1	2	2	0	2
0	68	1	1	2	0	5	0	1	2	1	1			2
0	63	1	4	4	21	7.5	21	1	2	1	1
0	30	1	3	2	22	5	22	1	2	1	2	22	2
0	77	1	3	3	24	10	24	1	2	1	2	24	2
0	74	1	3	2	21	5	21	1	2	1	2	21	2
0	73	1	2	3	5	0		1	2	1	2	5	2
0	44	2	1	2	1	5	1	1	1	2	2	1	2	1
0	45	2	1	2	2	5	2	1	2	1	2	2	2	1
0	49	2	1	2	6	5	6	2	1	1	1
0	47	2	1	2	4	2	4	2	1	1	1
0	66	1	4	2	13	0		1	1	2	2	13	2
0	64	1	4	2	30	5	30	1	2	1	1
0	79	1	4	2	10	2.5	10	1	2	1	2	10	2
0	82	1	4	3	13	1	13	1	2	1	1
0	57	1	4	2	0	5	0	1	1	2	2	0	2
0	59	1	4	2	3	0		1	1	2	2	3	2
0	42	2	1	2	3	0		1	1	2	2	3	1
0	56	1	2	2	2	5	2	2	1	1	2	2	2
0	64	1	1	2	0	5	0	2	1	1	2	0	1
0	67	1	2	2	4	3	4	2	1	1	2	4	1
0	65	1	1	2	1	2	1	2	1	1	2	1	2
0	79	1	4	4	21	0		1	1	1	2	21	1
0	79	1	4	2	5	4	5	1	1	2	2	5	2
0	56	1	3	2	7	0		2	1	1	2	7	2
0	59	1	3	2	9	20	9	1	2	1	1
0	49	1	4	2	12	5	12	1	1	1	1
0	53	1	2	2	5	4	5	1	1	1	2	5	2
0	61	2	1	2	3	5	3	2	1	1	2	3	1
0	75	1	4	2	50	5	50	1	1	1	1
0	72	1	3	2	0	0		1	1	1	1
0	78	1	3	3	6	2	6	1	1	2	1
0	80	1	4	4	20	5	20	1	1	1	1
0	65	1	3	2	4	0		1	1	2	2	4	2
0	76	2	4	2	25	5	25	2	1	1	2	25	2
0	60	1	3	2	3	10	3	1	2	2	2	3	2
0	59	1	3	2	2	10	2	1	2	2	2	2	2
0	62	1	3	2	4	8	4	1	2	2	2	4	2
0	62	1	3	3	5	7	5	2	1	2	2	5	2
0	58	1	2	2	1	10	1	1	2	1	1
0	57	1	2	2	0	5	0	1	1	2	1
0	71	2	2	2	1	8	1	2	1	2	2	1	1
0	45	2	3	2	4	5	4	2	1	1	2	4	2
0	40	1	2	2	0	5	0	1	1	2	2	0	1	1
0	83	2	3	3	22	0		1	2	1	2	22	1
0	55	1	4	3	1	10	1	2	1	1	2	1	2
0	60	1	4	3	6	10	6	2	1	2	2	6	1
0	61	1	4	3	6	9	6	2	1	2	2	6	1
0	58	1	4	3	4	6	4	1	2	1	2	4	2	1
0	79	2	2	4	0	20	0	2	1	1	1
0	74	1	4	2	0	0		1	2	2	2	0	2
0	31	1	3	2	1	2	1	1	1	1	1
0	28	1	3	2	7	0		1	1	1	1
0	67	1	2	2	1	7.5	1	1	2	1	2	1	1
0	83	1	4	4	52	3	52	2	1	1	1
0	81	1	4	2	7	5	7	2	1	1	1
0	86	1	3	2	5	0		1	1	2	1
0	84	1	3	2	3	0		1	1	1	1
0	81	1	3	3	0	5	0	1	1	2	1			1
0	85	1	3	3	4	2	4	1	1	2	1
0	83	1	3	3	2	2	2	1	1	2	1
0	82	1	3	3	1	2	1	1	1	2	1
0	86	1	3	3	5	2	5	2	1	1	1
0	85	1	3	3	4	2	4	2	1	1	1
0	73	1	4	2	35	5	35	1	2	1	2	35	1
0	72	1	4	2	34	5	34	1	2	1	2	34	1
0	71	1	3	2	0	0		1	2	1	1
0	80	1	3	3		5		1	1	1	2		2
0	81	1	4	3	41	5	41	2	1	1	1			1
0	82	1	3	3	0	0		2	1	1	2	0	2
0	92	1	4	3	15	0		1	1	1	2	15	2
0	78	1	4	3	12	5	12	1	2	1	2	12	2	2
0	82	1	3	4	7	5	7	2	1	1	2	7	2	1
0	80	1	3	4	5	5	5	2	1	1	2	5	2
0	80	1	3	4	4	5	4	2	1	1	2	4	2
0	67	1	4	2	27	7.5	27	2	1	1	2	27	1
0	77	1	3	3	9	5	9	1	1	1	2	9	2
0	77	1	2	3	18	3	18	1	1	2	2	18	1
0	50	1	2	2	1	10	1	1	2	1	2	1	2
0	58	1	3	2	9	5	9	1	2	1	1
0	83	2	3	3	4	0		1	1	1	1
0	75	1	4	2	17	0		1	1	2	2	17	2	2
0	74	1	4	2	16	0		1	1	2	1
0	72	1	4	2	14	0		1	2	1	1
0	81	1	3	3	1	2.5	1	1	1	2	2	1	2
0	64	1	4	3	20	0.5	20	1	1	1	2	20	2
0	88	1	3	3	0	7.5	0	1	1	2	2	0	1
0	90	1	3	3	2	5	2	2	1	1	1
0	78	1	4	4	12	5	12	2	1	2	2	12	1
0	75	1	4	3	9	3	9	2	1	1	2	9	2
0	60	1	1	2	3	12.5	3	1	1	2	1
0	58	1	1	2	1	7	1	2	1	1	1
0	59	1	1	2	2	5	2	2	1	1	1
0	81	1	3	2	7	0		1	1	1	1
0	48	1	3	2	8	5	8	1	1	2	2	8	1
0	53	1	3	2	13	0		2	1	1	1			1
0	66	1	1	3	7	3	7	2	1	1	2	7	1
0	67	1	3	3	9	5	9	1	2	1	1			1
0	71	1	2	2	0	5	0	1	2	1	2	0	2
0	75	2	3	3	10	7.5	10	1	2	2	2	10	2
0	83	2	3	2	4	0		2	1	1	2	4	2
0	79	2	2	2	0	0		1	1	1	2	0	2
0	81	2	2	2	2	0		1	1	2	2	2	1
0	75	2	3	2	33	5	33	1	2	1	2	33	1
0	69	2	3	2	27	5	27	1	1	1	2	27	1
0	73	1	4	3		0		1	2	2	1
0	80	1	3	3	6	0		1	1	1	1			2
0	58	1	4	3	16	0		1	1	1	1
0	81	1	4	3	26	0		2	1	1	2	26	2
0	77	1	4	3	24	0		2	1	1	2	24	1
0	58	2	2	3	8	4	8	1	1	1	1			2
0	83	1	2	2	0	5	0	1	1	2	2	0	2
0	89	1	4	2	5	5	5	1	1	1	2	5	2	1
0	73	2	1	2	1	5	1	1	2	1	1			1
0	82	1	3	2	2	7	2	2	1	2	2	2	1
0	84	1	3	2	3	6	3	2	1	1	1
0	81	1	2	2	1	4	1	1	1	2	1			1
0	73	2	1	2	0	9	0	1	1	1	1
0	70	1	2	2	2	5	2	1	2	1	2	2	1
0	81	1	4	4	31	2	31	1	1	2	2	31	2
0	63	1	4	4	16	10	16	2	1	1	1
0	75	1	3	2	4	6	4	1	1	2	2	4	2
0	77	1	3	2	6	1	6	1	1	2	2	6	2
0	71	1	3	3	21	0		2	1	2	2	21	2
0	69	1	4	2	14	5	14	1	1	2	2	14	1
0	67	1	3	2	12	5	12	1	1	2	2	12	1
0	73	1	4	2	18	3	18	1	1	2	2	18	1
0	71	1	4	2	16	3	16	1	1	2	2	16	1
0	30	2	1	2	2	5	2	1	2	1	1
0	77	2	2	2	0	0		2	1	1	2	0	2
0	74	1	2	2	0	20	0	2	1	1	1
0	60	1	4	3	25	2.5	25	1	1	1	2	25	2
0	78	1	4	4	48	5	48	2	1	1	1
0	79	1	3	2	1	5	1	1	1	1	1
0	63	1	2	2	6	5	6	2	1	1	2	6	2
0	74	2	2	2	1	5	1	1	2	1	2	1	2
0	27	1	1	2	1	0		1	1	2	2	1	2
0	62	2	1	2	0	0		1	2	1	2	0	2
0	52	1	4	2	16	0		1	2	1	2	16	2	1
0	61	1	3	3	3	5	3	2	1	1	1
0	87	1	4	4	17	5	17	2	1	1	1
0	85	1	4	4	16	4	16	2	1	1	1
0	76	1	2	2	1	0		1	1	1	2	1	2
0	39	1	4	2	2	5	2	1	1	2	2	2	2	1
0	49	2	2	2	7	5	7	1	2	1	1
0	73	1	3	3	3	8	3	1	2	1	1
0	61	1	4	4	21	5	21	1	2	1	2	21	2
0	59	1	4	3	19	5	19	1	2	1	2	19	2
0	68	1	4	2	28	3	28	1	1	2	2	28	1
0	71	1	4	2	31	2	31	1	1	2	2	31	1
0	32	1	4	2	9	5	9	1	1	1	1			1
0	71	1	2	2	16	15	16	2	1	1	1			1
0	71	1	2	3	14	10	14	2	1	2	1
0	67	1	4	2	20	0		1	1	2	2	20	1
0	84	1	4	4	33	5	33	2	1	1	2	33	2	2
0	81	1	4	4	30	5	30	2	1	1	2	30	2
0	79	1	3	2	12	4	12	1	1	1	1
0	78	1	3	2	11	4	11	1	1	1	1
0	75	1	2	2	8	2	8	1	1	2	1
0	77	1	4	4	18	1	18	2	1	2	2	18	2
0	75	1	4	3	16	1	16	2	1	2	2	16	2
0	74	1	4	3	15	1	15	2	1	2	2	15	2
0	78	1	4	4	19	0		2	1	2	1
0	69	2	2	2	1	10	1	1	1	1	2	1	2
0	68	2	2	2	5	7	5	2	1	1	1
0	68	2	2	2	6	6	6	1	1	2	1
0	68	1	4	3	48	5	48	2	1	1	2	48	1
0	66	1	4	3	46	5	46	2	1	1	1
0	77	1	3	3	3	5	3	1	2	2	2	3	2
0	80	1	3	3	5	5	5	2	1	2	2	5	2
0	76	1	3	3	1	5	1	1	2	1	2	1	1
0	76	1	3	3	1	5	1	1	2	1	2	1	1
0	81	1	3	3	6	3	6	2	1	2	1
0	77	1	4	4	17	4	17	1	2	1	2	17	2
0	76	1	4	4	16	3	16	1	2	1	2	16	2
0	81	1	4	4	20	2	20	2	1	2	1
0	58	1	1	1	2	2.5	2	1	1	2	2	2	1
0	62	1	2	2	6	4	6	2	1	1	1
0	71	2	2	3	1	5	1	2	1	1	1
0	78	1	1	3	15	10	15	1	2	1	2	15	2
0	65	1	4	3	25	5	25	1	1	1	1
0	60	1	4	3	20	2.5	20	1	1	1	1
0	72	1	2	1	0	0		1	1	1	1
0	73	1	4	2	34	4	34	2	1	2	2	34	1
0	72	1	4	2	33	4	33	2	1	1	2	33	1
0	81	1	4	4	14	6	14	1	2	1	1			1
0	77	1	4	4	10	5	10	1	2	1	1
0	41	2	2	2	1	0		2	1	1	2	1	1
0	67	1	4	2	7	5	7	1	1	2	2	7	2
0	68	1	4	2	8	5	8	2	1	1	1
0	70	1	4	3	30	5	30	2	1	1	2	30	2
0	55	1	1	2	1	5	1	1	1	2	2	1	1	2
0	58	1	1	2	4	4	4	2	1	2	2	4	1
0	61	1	1	2	7	3	7	2	1	2	2	7	1
0	55	1	1	2	1	5	1	2	1	2	1
0	79	1	1	1	0	0		1	1	2	2	0	2
0	65	1	2	2	6	10	6	1	2	1	2	6	2	1
0	70	1	4	3	11	5	11	1	2	1	2	11	1	1
0	67	1	3	2	0	0		1	1	2	2	0	1
0	56	1	3	2	7	5	7	1	1	1	2	7	2
0	39	1	2	2	0	5	0	1	2	1	2	0	2	1
0	25	1	4	2	10	7	10	1	1	1	1			1
0	26	1	4	2	10	7	10	1	1	1	1
0	79	1	3	3	20	0		1	2	1	2	20	2
0	69	1	4	3	22	2	22	2	1	1	1
0	70	1	4	3	23	1.5	23	2	1	1	1
0	41	1	4	2	8	0		1	1	2	2	8	2
0	40	1	4	2	7	0		1	1	2	2	7	2
0	42	1	4	2	9	0		1	1	1	2	9	2
0	77	2	3	2	5	0		1	1	2	2	5	1
0	66	1	4	2	18	5	18	1	2	1	2	18	1	1
0	62	2	1	2	1	0		1	2	1	2	1	1
0	78	1	4	3	11	10	11	2	1	1	2	11	1
0	79	1	4	3	12	3	12	2	1	1	2	12	1
0	74	1	2	2	11	5	11	1	1	1	1
0	47	1	4	3	39	5	39	1	1	2	2	39	1
0	28	1	3	2	10	4	10	1	2	1	2	10	2
0	68	1	3	2	26	2	26	1	2	1	1
0	60	1	3	2	0	4	0	1	1	2	2	0	2
0	64	1	4	2	4	0		1	1	2	2	4	2
0	80	1	4	3	30	5	30	2	1	1	2	30	2
0	78	1	4	3	28	4	28	2	1	1	2	28	2
0	64	1	3	2	5	0		2	1	1	2	5	1
0	65	2	3	2	6	0		2	1	1	2	6	1	1
0	69	1	4	2	32	6	32	2	1	1	2	32	2
0	65	1	4	2	28	6	28	2	1	1	2	28	2	1
0	71	1	4	2	34	1	34	2	1	1	2	34	2
0	82	1	4	3	7	7	7	1	1	1	1
0	77	1	4	3	7	7.5	7	1	1	2	2	7	2
0	73	1	2	2	2	5	2	1	2	1	2	2	2
0	74	1	3	3	3	5	3	2	1	1	2	3	2
0	76	1	3	3	41	5	41	2	1	1	2	41	2
0	44	1	2	2	3	5	3	2	1	1	2	3	1
0	47	1	2	2	4	3.5	4	2	1	1	1
0	69	2	2	2	1	5	1	1	2	1	2	1	1
0	80	1	3	2	9	2	9	1	2	1	1
0	69	1	3	3	7	0		1	2	1	2	7	2
0	64	1	2	2	2	2.5	2	1	2	1	1
0	67	2	3	2	17	7	17	2	1	1	2	17	2
0	78	1	2	4	4	3	4	2	1	1	2	4	1
0	73	1	3	2	7	0		2	1	2	2	7	1
0	71	1	3	2	5	0		2	1	2	2	5	1
0	56	1	2	2	2	5	2	1	1	2	2	2	1
0	70	2	2	2	6	5	6	1	1	1	2	6	1
0	66	1	2	2	1	0		1	1	2	2	1	1
0	55	1	4	2	31	5	31	2	1	1	2	31	2
0	73	1	4	3	13	5	13	2	1	1	2	13	2
0	79	1	4	3	19	5	19	2	1	1	1
0	79	1	4	3	19	5	19	2	1	1	1
0	56	1	3	2	12	5	12	1	2	1	2	12	2
0	78	1	4	4	15	4	15	1	1	2	2	15	2
0	76	1	4	4	12	4	12	1	1	2	2	12	1
0	59	1	1	1	2	5	2	1	2	1	2	2	2
0	83	1	4	3	11	5	11	1	2	1	2	11	2
0	79	1	4	3	8	5	8	1	2	1	2	8	2
0	44	1	4	3	13	0		1	1	1	2	13	1
0	72	1	2	2	2	4	2	1	1	2	2	2	1
0	77	1	3	2	7	0		1	1	2	2	7	1
0	79	1	3	2	8	0		1	1	2	1
0	60	1	3	3	40	3	40	2	1	1	2	40	2
0	56	1	3	2	3	5	3	1	2	2	1
0	39	1	3	2	13	5	13	1	2	1	2	13	2
0	64	1	3	2	2	2	2	1	1	1	2	2	2
0	72	1	4	4	27	3	27	2	1	1	2	27	2
0	87	1	3	3	7	0		2	1	1	1
0	87	1	3	3	6	0		2	1	1	1
0	74	1	4	2	2	0		1	2	2	2	2	1
0	77	1	4	2	5	0		1	2	1	2	5	1
0	89	1	3	3	0	0		2	1	1	2	0	2
0	90	1	3	3	0	5	0	2	1	1	1
0	66	1	3	2	7	4	7	2	1	2	1
0	68	1	3	2	10	4	10	2	1	1	1
0	71	1	3	3	5	0		1	1	1	2	5	1
0	69	1	4	3	39	1	39	2	1	2	2	39	1
0	34	1	3	2	6	10	6	1	1	2	2	6	1
0	59	1	2	2	5	7	5	1	2	1	2	5	2
0	67	1	4	3	8	3	8	2	1	2	2	8	1
0	58	2	2	3	6	5	6	1	2	1	1
0	70	1	3	2	6	3	6	2	1	1	2	6	1	1
0	68	1	3	2	4	3	4	2	1	1	2	4	1
0	56	2	1	2	3	4	3	1	2	1	2	3	2	2
0	59	2	1	2	6	0		1	2	1	2	6	2	2
0	71	1	3	2	26	5	26	1	2	1	2	26	2	1
0	73	1	4	4	28	15	28	2	1	2	1
0	73	1	3	2	12	0		1	1	1	2	12	2
0	71	1	3	3	21	0		1	2	1	2	21	2
0	63	1	4	2	25	3	25	1	2	1	1
0	85	1	4	2	17	0		1	2	1	1
0	66	1	3	2	8	3	8	1	1	2	1
0	64	1	3	2	6	3	6	1	1	2	1
0	77	1	4	3	13	5	13	2	1	2	2	13	2
0	78	1	4	3	15	5	15	2	1	1	1			1
0	81	1	4	3	18	4	18	2	1	1	1
0	73	1	4	3	44	5	44	2	1	1	2	44	2
0	74	1	4	3	45	5	45	2	1	1	1
0	83	1	2	3	6	6.5	6	2	1	1	2	6	2
0	89	1	3	3	11	5	11	2	1	1	2	11	2
0	88	1	3	3	11	5	11	2	1	1	2	11	2
0	86	1	2	3	9	5	9	2	1	1	2	9	2
0	87	1	3	3	9	5	9	2	1	1	2	9	2
0	85	1	2	3	8	5	8	2	1	1	2	8	2
0	84	1	2	3	7	5	7	2	1	1	2	7	2
0	62	1	3	2	8	7	8	1	1	2	1
0	76	1	4	2	20	0		1	2	1	1
0	77	1	4	2	21	0		2	1	1	1
0	76	1	4	2	19	0		1	1	1	1
0	74	1	4	2	18	0		1	1	1	1
0	73	1	4	2	17	0		1	1	1	1
0	71	1	4	2	15	0		1	1	1	1
0	71	1	4	2	14	0		1	1	1	1
0	74	1	4	3	48	5	48	1	1	2	2	48	1
0	77	1	4	4	51	0		2	1	1	2	51	1
0	76	1	4	4	50	2	50	2	1	1	1
0	88	1	3	3	5	5	5	2	1	1	2	5	2
0	85	1	3	3	3	5	3	2	1	1	2	3	1
0	63	1	3	2	18	1	18	1	2	1	1
0	52	1	4	2	16	5	16	1	1	1	2	16	1
0	56	1	4	2	20	3	20	2	1	1	1
0	76	2	2	2	3	5	3	1	2	1	2	3	2
0	81	1	4	3	22	5	22	2	1	1	2	22	1
0	80	1	4	3	21	5	21	2	1	1	1
0	71	1	3	3	3	5	3	1	2	1	2	3	2
0	72	1	3	3	3	5	3	1	2	1	2	3	2
0	73	1	3	3	5	3	5	1	2	1	2	5	2
0	74	1	3	3	6	2	6	1	2	1	2	6	2
0	75	1	3	3	7	0		1	2	1	2	7	2
0	78	1	3	3	9	0		1	2	1	2	9	1
0	61	1	3	2	7	5	7	2	1	1	2	7	2
0	59	1	3	2	5	5	5	1	1	1	2	5	2
0	65	1	4	3	10	15	10	1	2	1	2	10	2
0	68	1	4	3	12	12	12	2	1	1	2	12	2
0	64	1	4	2	8	10	8	1	2	1	2	8	2
0	63	1	4	2	8	10	8	1	2	1	2	8	2
0	69	1	4	3	14	5	14	2	1	1	1
0	74	2	4	2	14	5	14	1	2	1	2	14	2
0	74	2	4	2	13	5	13	1	2	1	1			1
0	80	2	3	4	8	7	8	2	1	1	2	8	2	2
0	57	2	3	2	19	5	19	1	2	1	2	19	1	2
0	59	2	3	3	21	5	21	1	2	1	1			2
0	78	1	3	2	4	5	4	1	2	1	2	4	2
0	69	1	4	3	10	8	10	2	1	2	2	10	1
0	68	1	4	3	9	9	9	2	1	1	1
0	63	2	2	2	3	0		1	1	1	2	3	1
0	47	1	3	2	8	5	8	2	1	1	2	8	2
0	82	2	3	3	9	7	9	1	1	2	2	9	2
0	87	2	3	3	14	8	14	2	1	2	1
0	25	1	3	2	9	5	9	1	2	1	2	9	2
0	32	1	4	2	16	4	16	1	2	1	1
0	65	1	4	2	0	4	0	1	2	1	1
0	66	1	4	2	1	0		1	2	1	1
0	65	1	4	2	2	0		1	1	1	1			1
0	64	1	2	2	5	2	5	1	1	2	2	5	1
0	86	1	3	3	5	5	5	1	2	1	1
0	86	1	3	3	7	7	7	2	1	1	1
0	77	1	3	2	7	0		1	1	2	2	7	1	1
0	65	1	1	2	6	5	6	2	1	1	1			2
0	74	1	3	2	6	7.5	6	2	1	2	2	6	2	1
0	73	1	3	2	5	4	5	2	1	2	2	5	2
0	60	1	4	2	11	3	11	1	1	2	1
0	62	1	4	4	45	7.5	45	2	1	1	2	45	1
0	65	1	4	3	15	2	15	1	1	1	2	15	2
0	71	1	4	3	21	1	21	1	1	2	1
0	62	2	3	2	24	0		1	2	2	2	24	2
0	90	1	3	3	5	5	5	1	1	1	2	5	2
0	84	1	4	3	60	5	60	2	1	1	1
0	73	1	4	2	9	5	9	1	2	1	2	9	2
0	77	1	4	2	14	5	14	1	2	1	1
0	71	1	3	2	15	6	15	1	1	2	2	15	2
0	70	1	3	2	14	6	14	1	1	2	1
0	76	1	3	3	48	6	48	2	1	1	1
0	81	1	3	3	51	5	51	2	1	1	1
0	84	1	3	3	6	4	6	1	2	1	1
0	83	1	2	2	4	4	4	1	2	1	1
0	87	1	3	3	8	3	8	1	2	1	1
0	65	1	4	2	11	4	11	2	1	1	2	11	2
0	63	1	4	2	9	4	9	2	1	1	2	9	2
0	66	1	4	2	34	2.5	34	1	1	1	1			1
0	73	1	3	3	11	5	11	1	2	1	2	11	2
0	78	1	4	3	16	5	16	2	1	1	2	16	2
0	77	1	4	3	15	5	15	2	1	1	2	15	2
0	76	1	3	3	14	5	14	2	1	1	2	14	2	1
0	75	1	3	3	13	5	13	2	1	1	2	13	2
0	79	1	3	3	5	6	5	1	2	1	1
0	85	1	4	4	11	5	11	1	2	1	1
0	53	2	1	1	6	5	6	1	1	1	2	6	1
0	67	1	4	3	61	2	61	2	1	1	2	61	1
0	71	1	4	3	34	2	34	1	2	1	2	34	1
0	57	1	2	1	5	5	5	1	1	2	2	5	2
0	81	1	3	3	13	5	13	1	1	2	2	13	1
0	53	1	4	2	22	7	22	1	1	2	2	22	1
0	55	1	4	2	24	4.5	24	1	1	1	2	24	2
0	54	1	4	2	23	4.5	23	1	1	2	2	23	1
0	60	1	4	2	29	3	29	2	1	2	2	29	1	2
0	59	1	4	2	28	5	28	2	1	1	1			2
0	58	1	4	2	27	4	27	1	1	2	1
0	57	1	4	2	26	4	26	1	1	2	1
0	48	1	4	2	10	5	10	1	2	1	2	10	2
0	50	1	4	2	12	3	12	1	2	1	2	12	2
0	46	1	4	2	8	2	8	1	2	1	2	8	2
0	47	1	4	2	9	2	9	1	2	1	2	9	1
0	62	1	4	2	33	4	33	1	1	1	2	33	2
0	66	1	4	2	37	3	37	2	1	1	2	37	2
0	68	1	4	2	40	2	40	2	1	1	2	40	2
0	64	1	4	2	35	4	35	2	1	1	1
0	52	1	3	2	14	4	14	1	1	2	2	14	1
0	81	1	4	3	19	6	19	2	1	1	1
0	62	1	4	2	17	4	17	2	1	1	2	17	1
0	61	1	4	2	16	4	16	2	1	1	1
0	60	1	4	2	15	4	15	1	1	1	1
0	79	1	4	4	47	5	47	1	1	1	2	47	1
0	86	1	4	4	36	2.5	36	2	1	1	2	36	2	1
0	79	1	4	2	30	0		1	2	2	2	30	2	1
0	71	2	4	3	26	5	26	2	1	2	1
0	70	2	4	3	25	5	25	2	1	2	1
0	67	1	4	3	12	5	12	1	2	2	2	12	1
0	74	1	4	4	18	3	18	2	1	2	2	18	2
0	72	1	4	3	16	3	16	2	1	2	2	16	1
0	71	1	4	3	15	3	15	2	1	2	2	15	1	2
0	72	2	3	2	10	4	10	2	1	1	2	10	2
0	74	2	3	2	11	10	11	1	1	1	1			2
0	62	1	4	2	14	2.5	14	1	1	2	1
0	74	1	3	2	13	6	13	2	1	2	1
0	71	1	3	3	10	6	10	2	1	2	1
0	69	1	3	3	8	6	8	2	1	2	1
0	68	2	4	4	29	5	29	2	1	1	2	29	1
0	80	1	4	3	8	5	8	1	1	2	2	8	2
0	81	1	4	3	10	0		1	1	2	2	10	2
0	62	1	3	3	8	0		1	1	1	1
0	78	1	3	2	4	0		1	2	1	2	4	2
0	58	1	2	2	9	0		1	1	1	1
0	61	1	4	2	6	0		1	1	2	2	6	2
0	66	2	3	2	8	10	8	2	1	2	2	8	1
0	73	2	3	2	14	7.5	14	2	1	1	2	14	2
0	79	1	4	3	7	5	7	1	2	1	1
0	83	1	4	3	11	5	11	2	1	1	1
0	61	1	4	3	14	3	14	2	1	1	2	14	1
0	66	1	3	2		0		1	2	1	1			1
0	71	1	2	2	7	4	7	1	2	1	2	7	2
0	66	1	4	2	24	5	24	1	1	2	2	24	2
0	70	1	4	2	28	5	28	1	1	1	1
0	83	1	3	4	9	3	9	2	1	1	2	9	2
0	64	1	4	1	36	0		1	1	1	1
0	69	1	4	1	40	0		1	1	1	1			2
0	51	1	4	2	37	5	37	2	1	1	2	37	1
0	48	1	4	2	34	5	34	1	1	2	1
0	46	1	4	2	33	2.5	33	1	1	2	1
0	45	1	3	2	8	4	8	1	2	1	2	8	2
0	64	2	2	2	11	0		1	2	2	1
0	66	1	4	3	26	10	26	2	1	1	2	26	1
0	50	1	4	2	6	0		1	2	2	2	6	2
0	53	1	4	2	9	0		2	1	1	2	9	2
0	66	1	3	3	11	4	11	2	1	1	2	11	1	1
0	63	1	3	2	8	4	8	1	2	1	1
0	82	1	4	3	34	0		1	2	2	2	34	2
0	84	1	4	3	36	0		1	2	1	2	36	2
0	60	1	4	2	31	5	31	1	1	2	2	31	2
0	76	1	2	2	7	7	7	1	2	1	1
0	64	1	3	2	17	5	17	1	1	1	1
0	66	1	3	2	18	0		1	1	2	1
0	62	1	3	2	15	0		1	1	2	1
0	63	1	3	2	16	0		1	1	1	1
0	61	1	2	2	14	0		1	1	1	1
0	42	2	4	1	9	5	9	1	1	2	2	9	2
0	64	1	4	2	14	4	14	1	1	2	2	14	2
0	82	1	3	4	10	5	10	2	1	1	1
0	67	1	4	2	16	5	16	1	1	1	1
0	62	1	4	4	17	5	17	1	1	1	2	17	2
0	76	1	4	2	6	0		1	1	1	1
0	83	1	4	4	18	3	18	1	1	1	1
0	63	1	4	3	33	4	33	2	1	2	2	33	2
0	70	1	2	2	7	2	7	1	2	1	2	7	2
0	72	1	4	2	26	5	26	2	1	2	2	26	1
0	77	1	4	3	31	5	31	2	1	1	2	31	1
0	58	1	2	2	9	0		2	1	1	1
0	47	1	3	2	24	5	24	1	2	2	2	24	1
0	48	1	3	3	25	5	25	1	2	1	2	25	1
0	80	1	4	3	10	5	10	1	2	1	2	10	2
0	75	1	2	2	11	0		2	1	2	2	11	1
0	69	1	3	2	6	4	6	1	2	1	2	6	1	1
0	76	1	3	3	8	5	8	1	2	1	1			2
0	75	1	3	2	6	5	6	1	2	1	1			2
0	72	2	3	2	13	5	13	1	1	1	2	13	1
0	61	1	4	2	42	5	42	2	1	1	2	42	1
0	62	1	2	2	6	0		1	1	1	1
0	62	1	3	2	12	5	12	1	2	1	2	12	2
0	83	1	2	3	0	0		1	1	2	2	0	2
0	88	1	4	3	30	5	30	1	2	1	1
0	81	1	4	3	28	5	28	2	1	1	2	28	2
0	79	1	4	3	26	5	26	2	1	1	2	26	2
0	77	1	4	2	24	5	24	2	1	1	2	24	2
0	78	1	4	2	24	5	24	2	1	1	2	24	2
0	70	1	3	3	11	4	11	1	2	1	2	11	1
0	73	1	3	3	14	0		1	2	1	2	14	1
0	54	1	4	2	31	7	31	2	1	2	2	31	2
0	54	1	4	3	30	5	30	2	1	2	2	30	2
0	58	1	4	2	35	0		1	1	1	2	35	2
0	80	1	4	3	24	5	24	2	1	1	2	24	1
0	64	1	3	2	8	0		1	1	1	1
0	61	1	3	2	6	0		1	1	1	1
0	71	1	4	4	23	2.5	23	2	1	1	2	23	1
0	57	1	4	2	16	0.5	16	1	1	1	1
0	61	1	4	2	16	5	16	2	1	1	2	16	2
0	59	1	4	3	37	3	37	1	1	2	2	37	2
0	79	1	3	3	8	2.5	8	1	1	2	2	8	1
0	81	1	4	3	7	5	7	2	1	2	2	7	2
0	80	1	4	3	6	0		2	1	1	2	6	2
0	30	1	3	2	10	4.5	10	1	1	2	2	10	2
0	66	1	4	2	36	3	36	2	1	2	1
0	61	1	4	2	31	1	31	1	2	1	1
0	61	1	4	2	14	8	14	2	1	1	2	14	1
0	62	1	4	2	16	7	16	2	1	1	1
0	62	1	4	2	15	7	15	2	1	1	1
0	67	1	4	3	36	5	36	2	1	2	2	36	2
0	72	1	4	2	41	3.5	41	2	1	2	2	41	1
0	74	1	4	2	43	0		1	1	1	2	43	1
0	71	1	4	2	40	5	40	2	1	2	1
0	69	1	4	2	38	5	38	2	1	1	1
0	64	1	4	4	24	5	24	1	1	2	1
0	62	1	4	4	21	5	21	1	1	2	1
0	80	1	2	2	0	0		1	1	2	2	0	2	1
0	80	2	4	4	13	7.5	13	2	1	1	1
0	74	2	3	3	7	5	7	2	1	1	1
0	78	1	2	2	8	2	8	2	1	1	1			1
0	77	1	2	2	7	2	7	2	1	1	1
0	79	1	4	4	33	6	33	2	1	1	1
0	81	1	4	3	43	2	43	1	2	2	2	43	1
0	77	1	4	3	23	2.5	23	1	2	1	2	23	1
0	54	1	1	2	11	0		1	1	1	1
0	90	1	3	3	9	2	9	2	1	1	2	9	2
0	79	1	4	4	49	3	49	2	1	1	2	49	2
0	79	1	4	3	48	3	48	2	1	1	2	48	2
0	74	1	4	2	44	1	44	1	2	1	2	44	2
0	83	1	4	3	44	5	44	2	1	2	2	44	1
0	71	1	4	3	36	5	36	2	1	2	2	36	1
0	69	1	4	2	26	2	26	1	1	1	1
0	40	1	4	2	23	5	23	1	1	1	2	23	2
0	66	1	4	2	25	5	25	1	2	2	1
0	64	1	4	2	23	2	23	1	2	1	1
0	66	2	4	3	18	5	18	2	1	2	2	18	1
0	68	2	4	3	20	4	20	2	1	2	2	20	1
0	64	2	4	3	16	4	16	1	2	1	1
0	72	2	4	2	22	5	22	1	1	2	2	22	2
0	70	1	3	3	11	0		1	1	2	2	11	1
0	83	1	4	3	17	2.5	17	2	1	2	2	17	2
0	81	1	4	3	15	2.5	15	2	1	2	2	15	2
0	80	1	4	3	14	0		1	1	2	2	14	1	1
0	76	1	4	2	19	4	19	1	2	1	1			1
0	78	1	4	3	12	4	12	1	2	1	1
0	77	1	4	3	11	4	11	1	2	1	1
0	52	1	3	3	8	10	8	1	1	2	2	8	2
0	77	1	4	2	39	5	39	1	2	1	1
0	87	1	3	3	18	0		2	1	1	2	18	2
0	83	1	4	4	28	5	28	1	2	1	2	28	1	1
0	80	1	4	3	25	5	25	1	2	1	1
0	71	1	4	3	38	4	38	1	1	2	1
0	68	1	3	3	13	9	13	2	1	1	1			1
0	71	1	3	3	15	6	15	2	1	1	1
0	70	1	3	3	14	4	14	2	1	2	1
0	69	1	3	3	13	4	13	2	1	1	1			2
0	75	1	2	2	8	0		1	1	1	2	8	2
0	70	1	4	2	24	0		1	1	2	1
0	86	1	3	3	11	2	11	1	2	1	2	11	2
0	76	1	3	2	56	2.5	56	2	1	1	2	56	2
0	79	1	4	3	28	4	28	2	1	1	2	28	1
0	81	1	4	3	30	4	30	2	1	1	1
0	75	2	4	3	21	7.5	21	2	1	1	2	21	1
0	77	2	4	3	23	5.5	23	2	1	1	2	23	2
0	74	2	4	3	20	5	20	2	1	1	2	20	2
0	72	2	4	3	18	6	18	2	1	1	1
0	73	2	4	3	19	3	19	2	1	1	1			2
0	69	1	2	2	14	10	14	2	1	1	2	14	2
0	70	1	4	2	19	3	19	2	1	1	2	19	2
0	72	1	4	3	22	5	22	2	1	1	1
0	71	1	4	2	21	5	21	2	1	1	1
0	61	1	2	3	7	4	7	1	1	2	2	7	2
0	83	1	4	4	27	5	27	2	1	2	1
0	79	1	4	4	22	5	22	1	1	2	1
0	74	1	3	4	23	5	23	2	1	2	2	23	1
0	71	1	4	4	18	1	18	1	1	1	1
0	73	1	4	2	29	4	29	1	1	1	1
0	72	1	4	2	28	4	28	1	1	1	1			1
0	84	2	3	2	15	5	15	1	2	1	1
0	68	1	4	3	31	5	31	2	1	1	2	31	2
0	68	1	4	2	30	5	30	1	1	1	2	30	2
0	70	1	1	1	11	5	11	2	1	2	2	11	1
0	67	1	1	1	8	5	8	2	1	2	2	8	1
0	69	1	1	1	10	5	10	2	1	1	2	10	1
0	72	1	1	1	14	4	14	2	1	2	2	14	1
0	70	1	1	1	13	4	13	2	1	2	2	13	1
0	65	1	1	2	7	5	7	2	1	1	1
0	66	1	1	2	7	5	7	2	1	1	1
0	60	1	4	2	8	5	8	1	1	2	2	8	2
0	89	1	4	4	11	4	11	1	1	2	1
0	59	1	4	2	32	5	32	1	2	1	2	32	2
0	61	1	4	2	34	0.5	34	1	2	1	2	34	2
0	75	1	4	3	42	5	42	1	1	1	1
0	50	1	4	2	11	2	11	2	1	2	2	11	2	2
0	79	1	4	3	50	5	50	1	2	2	2	50	2	2
0	77	1	4	3	49	5	49	1	2	1	2	49	1
0	83	1	3	4	13	5	13	2	1	1	1
0	66	1	4	3	20	2	20	1	2	2	2	20	2
0	67	1	4	3	21	2	21	1	2	2	2	21	1
0	65	1	4	3	19	2	19	1	2	2	2	19	1
0	62	1	4	3	16	2	16	1	2	2	2	16	1
0	64	1	4	3	18	2	18	1	2	1	2	18	1
0	61	1	4	3	15	2	15	1	2	1	2	15	1
0	63	1	4	3	17	0		1	2	2	2	17	1
0	70	1	3	2	8	5	8	1	1	2	2	8	2
0	69	1	4	2	17	5	17	1	1	2	2	17	2	1
0	70	1	4	2	18	0		2	1	1	2	18	2
0	83	1	4	3	37	5	37	2	1	2	2	37	1
0	77	1	4	3	31	5	31	1	2	1	2	31	1
0	76	1	4	3	30	5	30	1	2	1	2	30	1
0	78	1	4	3	32	4	32	1	2	1	2	32	1
0	81	2	3	3	12	5	12	1	2	1	2	12	2
0	80	2	3	3	11	5	11	1	2	1	2	11	2
0	78	2	3	3	9	2	9	1	2	1	2	9	2
0	65	1	3	2	11	5	11	1	2	2	2	11	2
0	76	1	3	2	8	0		1	2	1	1
0	65	2	4	2	27	20	27	2	1	1	1
0	85	2	3	3	55	0		1	2	1	2	55	1
0	66	2	4	2	16	5	16	1	2	2	1
0	63	1	4	2	22	2	22	2	1	1	1
0	75	1	3	3	15	9	15	2	1	2	2	15	2
0	74	1	3	3	13	9	13	2	1	1	2	13	2
0	72	1	3	2	11	4	11	2	1	1	1
0	71	1	3	2	10	4	10	2	1	1	1
0	80	1	3	3	25	2.5	25	1	2	1	2	25	1	2
0	61	1	4	3	10	0		1	1	1	2	10	1
0	59	1	4	3	8	0		1	1	1	2	8	1
0	66	1	4	2	15	0		1	1	2	2	15	2	1
0	82	2	3	3	20	5	20	1	2	1	2	20	2	1
0	81	2	3	3	19	5	19	1	2	1	1
0	78	1	3	3	13	5	13	2	1	2	2	13	1
0	75	1	3	3	10	4.5	10	2	1	1	1
0	74	1	3	3	9	4.5	9	2	1	1	1
0	50	1	4	3	27	0		1	1	1	2	27	1
0	64	1	3	2	10	1	10	1	1	2	2	10	2
0	83	1	2	4	9	2	9	1	1	1	1
0	71	2	4	2	13	5	13	1	1	2	2	13	1
0	61	1	4	2	18	4	18	2	1	2	1
0	38	1	4	2	19	2	19	1	1	2	1
0	56	1	4	2	15	7	15	2	1	2	2	15	1
0	52	1	4	2	12	7	12	2	1	1	2	12	1
0	60	1	4	2	19	6	19	2	1	1	2	19	1
0	58	1	4	2	17	7	17	2	1	1	1
0	26	1	4	1	10	4	10	1	1	2	2	10	2	2
0	65	1	3	2	13	2	13	1	1	1	2	13	2
0	71	2	3	2	10	4	10	1	1	2	2	10	2
0	72	2	3	2	9	5	9	1	1	2	1
0	52	2	2	4	20	7.5	20	1	1	2	2	20	2
0	55	1	2	2	12	15	12	2	1	1	2	12	1
0	73	1	4	2	46	2	46	1	2	2	1			1
0	66	1	4	3	39	2	39	1	1	2	1			1
0	86	1	3	4	10	0		2	1	1	1
0	67	2	4	2	15	2	15	2	1	1	2	15	2	1
0	65	1	4	2	30	0		1	1	2	2	30	2
0	64	1	3	3	12	4	12	1	1	2	2	12	2
0	80	1	3	3	9	2.5	9	2	1	2	2	9	1
0	71	2	4	2	53	4	53	1	1	1	2	53	2
0	70	1	3	2	10	4	10	2	1	2	2	10	2
0	74	1	3	2	13	4	13	1	1	2	2	13	2
0	77	1	3	2	17	5	17	2	1	1	1
0	51	1	4	2	13	5	13	1	1	1	2	13	2
0	72	1	4	3	41	0		1	1	1	1
0	71	1	4	2	51	0		1	1	1	2	51	2
0	74	1	2	2	7	0		2	1	1	2	7	2
0	72	1	2	2	5	0		2	1	1	2	5	2
0	64	1	4	3	19	2.5	19	1	1	2	2	19	1
0	59	1	4	2	14	2.5	14	1	1	2	2	14	1
0	71	1	4	3	28	4	28	1	2	1	1			2
0	74	1	4	3	14	0		1	1	2	2	14	1	1
0	82	1	4	3	19	5	19	2	1	1	1
0	88	1	2	3	3	2.5	3	2	1	1	1
0	77	1	4	2	22	0		2	1	2	1
0	76	1	4	3	16	5	16	2	1	2	2	16	2
0	66	1	4	2	13	4	13	1	1	2	1
0	69	1	4	2	15	3	15	1	1	2	1
0	67	1	4	2	14	3	14	1	1	2	1
0	73	1	4	2	19	2	19	1	1	2	1
0	71	1	4	2	17	2	17	1	1	2	1
0	71	1	4	2	17	2	17	1	1	2	1
0	69	1	4	3	22	5	22	1	2	1	2	22	2
0	69	1	4	3	22	5	22	1	2	1	2	22	2
0	66	1	4	3	19	5	19	1	2	1	2	19	2
0	65	1	4	2	24	2	24	1	2	1	2	24	2
0	63	1	4	2	21	0		1	2	1	2	21	2
0	62	1	4	2	20	0		1	2	1	2	20	2	2
0	45	1	4	2	17	5	17	1	1	2	2	17	2	2
0	67	1	4	2	23	0		1	1	1	1			2
0	77	2	4	3	13	12.5	13	2	1	1	1
0	67	1	3	2	3	5	3	1	1	2	2	3	2
0	74	1	4	3	10	1	10	2	1	2	2	10	1
0	71	1	4	2	24	4	24	1	2	1	1
0	73	2	2	2	11	0		1	2	1	2	11	1
0	64	1	4	3	23	0		2	1	1	2	23	1
0	63	1	4	3	21	0		2	1	1	1
0	74	2	3	3	17	5	17	1	1	1	2	17	1
0	68	2	3	1	11	5	11	1	1	1	2	11	1
0	73	1	4	3	41	5	41	1	1	2	1
0	61	1	4	2	15	5	15	1	1	2	1
0	66	1	4	2	20	4	20	1	1	2	1
0	66	1	4	2	20	1	20	1	2	1	1
0	72	1	4	3	12	5	12	1	1	1	2	12	1
0	73	1	4	3	13	11	13	1	2	1	1
0	88	1	4	3	13	9	13	2	1	1	1
0	73	1	4	4	20	4	20	1	1	2	2	20	1
0	66	1	4	4	21	9	21	2	1	1	1
0	79	1	3	2	22	5	22	2	1	2	2	22	2
0	77	1	3	2	20	5	20	1	2	1	2	20	2
0	75	1	3	2	19	0		1	2	2	2	19	2
0	76	1	3	2	19	0		1	2	2	2	19	2
0	72	1	3	2	16	0		1	2	2	2	16	2
0	74	1	3	2	17	0		1	2	1	2	17	2
0	79	1	4	3	40	5	40	1	1	2	1
0	52	1	3	2	12	1	12	1	1	1	1
0	38	2	4	2	23	7.5	23	1	2	1	2	23	1
0	80	1	3	3	13	5	13	1	2	2	2	13	1
0	50	1	4	3	26	5	26	1	1	1	2	26	1
0	58	1	3	2	24	5	24	2	1	2	2	24	1
0	60	1	4	2	26	4	26	1	2	2	2	26	2
0	62	1	4	3	27	2	27	2	1	1	2	27	1	2
0	63	1	4	3	29	1	29	2	1	2	2	29	1	1
0	64	1	4	3	30	0		2	1	2	2	30	1	1
0	45	1	4	2	12	0		1	2	2	2	12	2
0	47	1	4	2	14	0		1	2	1	1
0	79	1	4	2	24	5	24	1	1	2	2	24	2
0	80	1	4	2	25	0		1	1	1	1
0	77	1	4	2	13	5	13	1	2	1	2	13	1
0	74	1	3	3	11	5	11	1	2	1	1
0	82	1	3	2	15	0		2	1	2	2	15	1
0	66	1	3	2	12	3	12	1	1	2	1
0	70	1	3	3	15	2	15	2	1	1	1
0	82	1	3	2	18	0		1	1	1	1
0	86	1	4	4	18	6	18	2	1	1	2	18	2	2
0	87	1	4	4	28	5	28	1	2	1	2	28	2
0	89	1	4	4	31	5	31	2	1	1	1
0	89	1	4	4	30	5	30	2	1	1	1
0	88	1	4	4	29	5	29	2	1	1	1
0	69	1	4	2	26	2	26	2	1	2	1
0	66	1	4	2	24	2	24	1	1	2	1
0	79	1	4	3	24	10	24	2	1	1	1
0	78	1	4	3	23	7	23	2	1	1	1
0	77	1	4	3	22	6.5	22	2	1	1	1
0	72	1	4	3	17	5	17	2	1	2	1
0	74	1	4	3	19	5	19	2	1	1	1
0	72	1	4	3	18	0		2	1	2	1
0	80	1	4	2	26	0		2	1	2	1
0	64	1	4	2	22	5	22	1	1	2	2	22	1
0	62	1	4	2	19	5	19	1	1	2	2	19	1
0	55	1	3	3	20	4	20	1	1	2	2	20	1	1
0	57	1	3	3	22	3	22	2	1	1	2	22	1	1
0	72	1	4	3	38	3	38	1	1	1	1			1
0	28	1	4	2	19	6	19	2	1	1	2	19	1
0	71	1	4	3	24	5	24	2	1	2	2	24	2
0	70	1	4	3	23	5	23	2	1	1	2	23	2
0	75	1	4	3	28	4.5	28	2	1	2	2	28	2
0	72	1	4	3	26	4.5	26	2	1	1	2	26	2
0	77	1	4	3	30	3	30	2	1	2	2	30	2
0	76	1	4	3	29	3	29	2	1	2	2	29	2
0	62	1	3	2	32	3	32	2	1	2	1
0	68	1	4	3	21	5	21	1	1	2	1
0	65	1	3	3	18	5	18	1	1	1	1
0	57	1	3	2	18	5	18	1	1	1	1
0	80	1	2	2	31	0		1	1	1	1
0	61	2	3	2	16	10	16	1	1	2	2	16	1
0	61	2	3	2	16	10	16	1	1	2	2	16	1
0	63	2	3	2	18	7	18	1	1	2	1
0	74	2	4	3	17	10	17	2	1	2	2	17	1
0	61	1	4	2	13	2	13	2	1	1	2	13	2
0	80	1	3	4	20	4	20	2	1	1	2	20	2
0	71	1	3	3	14	5	14	1	1	1	1
0	86	1	4	4	15	5	15	2	1	1	1
0	34	1	4	2	21	0		1	1	1	2	21	2
0	78	1	4	2	33	0		1	1	2	2	33	1
0	81	1	4	2	32	5	32	2	1	2	1
0	82	1	3	3	15	5	15	1	1	2	1
0	85	1	3	3	17	4	17	1	1	2	1			1
0	81	1	3	3	13	2	13	1	1	2	1
0	88	1	3	3	20	1.5	20	2	1	2	1
0	61	1	3	2	18	5	18	1	2	1	2	18	1	2
0	70	1	4	2	16	0		1	1	1	1
0	77	2	2	3	17	5	17	1	1	2	2	17	1
0	71	1	4	3	64	0		1	1	2	2	64	1
0	75	1	4	4	68	0		2	1	1	2	68	1
0	72	1	4	3	65	0		2	1	1	2	65	1
0	69	1	4	3	62	0		2	1	1	1
0	73	1	4	2	45	10	45	2	1	1	1
0	71	1	4	2	44	5	44	1	1	1	1
0	74	1	4	2	14	3	14	1	1	1	2	14	2
0	73	1	4	2	13	3	13	1	1	1	2	13	2
0	77	1	4	2	17	2.5	17	1	2	1	2	17	2
0	76	1	4	2	16	2.5	16	1	2	1	2	16	2	1
0	75	1	4	2	15	2.5	15	1	1	1	2	15	2
0	54	1	4	2	19	0		1	1	1	1
0	61	1	4	2	19	5	19	1	2	1	1
0	60	1	4	2	18	5	18	1	1	1	1
0	63	1	4	2	21	3	21	2	1	1	1
0	65	1	4	2	24	0		2	1	1	1
0	74	1	4	4	35	4	35	1	2	2	2	35	1
0	68	1	4	2	16	0		1	1	2	1			1
0	71	1	3	2	18	0		2	1	1	1
0	62	1	4	3	16	5	16	2	1	1	1
0	60	1	4	3	14	5	14	2	1	1	1			1
0	54	1	4	2	19	5	19	1	2	2	2	19	1	1
0	85	1	4	4	22	6	22	2	1	1	1
0	73	1	4	3	17	5	17	1	2	2	1
0	71	1	4	3	16	5	16	1	2	1	1
0	70	1	4	3	15	5	15	1	1	1	1
0	74	1	4	3	18	4	18	1	1	2	1
0	76	1	4	3	21	3	21	2	1	2	1
0	76	1	4	3	20	3	20	1	1	2	1
0	74	1	4	3	19	3	19	1	1	2	1
0	88	1	3	4	22	0		2	1	1	2	22	1
0	74	2	3	2	15	0		1	1	1	1
0	61	1	4	2	33	5	33	1	1	2	2	33	2
0	63	1	4	2	21	5	21	1	2	2	2	21	1
0	61	1	4	2	18	5	18	1	1	1	2	18	1
0	60	1	4	2	17	4	17	1	1	2	2	17	1
0	58	1	4	2	30	3.5	30	1	2	2	2	30	2
0	62	1	4	2	34	3.5	34	2	1	2	1
0	60	2	4	2	21	7	21	1	1	1	2	21	2
0	62	2	4	2	22	7	22	1	1	1	1
0	64	2	4	2	25	6	25	1	1	1	1
0	66	2	4	2	27	5	27	1	1	1	1			1
0	72	1	3	3	14	5	14	2	1	2	2	14	2
0	62	1	4	2	25	5	25	1	1	2	1
0	55	1	4	2	20	3	20	1	1	1	1
0	53	1	4	2	18	3	18	1	1	1	1
0	50	1	4	2	16	3	16	1	1	1	1
0	70	1	4	2	21	5	21	1	1	2	2	21	2
0	28	1	2	2	15	5	15	1	1	1	1
0	28	1	2	2	15	5	15	1	1	1	1			1
0	32	1	3	2	18	0		1	1	1	1			1
0	82	1	3	2	20	5	20	1	2	1	2	20	2
0	82	1	3	2	20	5	20	2	1	1	2	20	2	1
0	80	1	3	2	17	5	17	1	2	1	2	17	2
0	77	1	3	2	15	5	15	1	2	1	2	15	2
0	81	1	3	2	18	5	18	1	2	1	1
0	76	1	2	2	14	5	14	1	2	1	1
0	65	1	4	2	38	0		1	2	1	2	38	1
0	62	1	3	2	17	0		2	1	1	2	17	2
0	57	1	4	3	16	1	16	1	2	1	1
0	66	2	4	3	16	5	16	1	1	1	2	16	2
0	58	1	4	2	38	5.5	38	1	2	1	1
0	56	1	4	2	36	5.5	36	1	2	1	1
0	50	1	3	2	18	0		1	1	1	2	18	1
0	67	1	3	2	23	5	23	1	2	1	2	23	2
0	66	1	3	2	21	5	21	1	1	1	1
0	82	1	3	2	24	0		1	1	2	1
0	57	1	4	3	35	0		2	1	2	2	35	1
0	79	2	4	3	20	5	20	2	1	1	2	20	2
0	78	2	4	3	19	5	19	2	1	1	2	19	2
0	77	2	4	3	18	5	18	2	1	1	2	18	2
0	74	2	4	2	15	7.5	15	2	1	1	1
0	75	2	4	3	16	5	16	2	1	1	1
0	74	1	4	3	16	8	16	2	1	1	1
0	73	1	4	3	15	8	15	2	1	1	1
0	73	1	4	3	30	5	30	1	1	2	1
0	73	1	4	3	30	5	30	1	1	2	1
0	74	1	4	3	31	1	31	1	1	1	1
0	75	1	4	3	32	0		1	1	1	1
0	79	1	3	4	16	5	16	1	2	1	2	16	1
0	53	2	3	3	20	5	20	1	1	2	1
0	81	1	4	3	42	2	42	1	2	2	2	42	2
0	79	1	4	3	40	2	40	1	2	2	2	40	2
0	73	1	4	2	48	0		1	2	1	2	48	2
0	74	1	4	2	49	0		1	2	1	2	49	2
0	75	1	4	3	50	0		1	1	1	2	50	2
0	72	1	4	4	27	5	27	1	1	2	2	27	1
0	53	1	3	2	21	0		1	1	2	1
0	69	1	4	3	41	0		1	1	2	2	41	1
0	37	1	4	2	22	0		1	1	2	2	22	1
0	44	1	4	2	29	0		2	1	1	2	29	1
0	46	1	4	2	16	1	16	1	2	1	2	16	2
0	51	1	4	2	21	0		1	2	1	1
0	83	1	4	4	39	3	39	2	1	1	2	39	2
0	70	1	4	3	19	3	19	1	1	1	1
0	78	1	4	3	22	3	22	1	2	2	2	22	2
0	78	1	4	3	21	3	21	1	1	2	1
0	79	1	4	4	22	3	22	1	1	1	1
0	77	1	4	3	20	0		1	1	2	1
0	51	1	2	2	33	0		1	1	1	1
0	62	1	4	2	19	10	19	1	1	2	2	19	2
0	62	1	4	2	20	5	20	1	1	1	1
0	67	1	4	2	24	3	24	1	1	1	1
0	80	1	3	3	22	4	22	1	1	1	2	22	2
0	81	1	4	3	22	0		1	1	2	2	22	2
0	83	1	4	4	23	5	23	2	1	1	1
0	70	2	3	3	17	7.5	17	1	1	2	2	17	1
0	70	2	3	3	17	7.5	17	1	1	2	2	17	1	1
0	42	1	4	3	24	7	24	2	1	2	2	24	1	1
0	67	1	4	3	37	0		2	1	1	2	37	1
0	64	1	3	3	22	0		1	1	1	2	22	2
0	60	1	2	2	17	0		1	1	1	2	17	2
0	67	1	4	4	38	5	38	1	2	2	2	38	2
0	69	1	4	2	40	4	40	1	2	2	2	40	2
0	72	1	4	3	43	2	43	1	2	2	2	43	2
0	73	1	3	2	21	0		1	2	1	1
0	79	1	4	3	30	0		2	1	2	1
0	77	1	4	4	22	4	22	2	1	2	2	22	2
0	62	1	3	2	27	2	27	2	1	1	2	27	2
0	83	1	4	2	26	3	26	2	1	1	1
0	64	1	4	3	29	5	29	1	2	2	1
0	63	1	4	3	32	4	32	2	1	1	1			1
0	64	1	4	3	30	5	30	1	2	1	1
0	75	1	3	3	19	4.5	19	1	2	2	2	19	1
0	78	1	3	3	21	4.5	21	2	1	1	2	21	1
0	77	1	3	3	20	4.5	20	1	2	1	1
0	73	1	4	4	31	5	31	1	1	1	2	31	1
0	58	1	4	2	21	5	21	1	2	2	1
0	64	1	4	3	27	5	27	2	1	2	1			1
0	61	1	4	3	24	5	24	1	2	1	1
0	74	1	4	3	21	6	21	1	1	2	2	21	1
0	68	1	2	2	20	5	20	1	1	1	2	20	2
0	43	1	4	2	19	7	19	1	2	1	2	19	1	2
0	67	2	4	2	41	0		1	1	2	2	41	1
0	76	1	4	4	35	5	35	1	1	2	1
0	72	1	4	4	31	5	31	1	1	2	1
0	67	1	4	2	18	5	18	2	1	1	2	18	2
0	70	1	4	2	21	4	21	2	1	1	1
0	69	1	4	2	19	4	19	2	1	1	1
0	76	1	4	2	33	2	33	1	1	2	2	33	2
0	75	1	4	3	30	10	30	1	2	1	1
0	76	1	3	4	20	0		1	1	1	1
0	62	1	4	4	39	4	39	2	1	1	2	39	1
0	68	1	4	4	45	4	45	2	1	1	2	45	1
0	67	1	4	4	44	4	44	2	1	1	2	44	1
0	65	1	4	4	42	4	42	2	1	1	2	42	1
0	72	1	4	3	33	3	33	2	1	2	1
0	70	1	4	3	22	5	22	1	2	2	1
0	75	1	4	3	26	4	26	1	2	2	1
0	76	1	4	3	28	2.5	28	1	2	2	1
0	67	1	4	2	29	5	29	2	1	2	1
0	68	1	4	2	18	0		1	1	2	2	18	2
0	76	1	3	3	19	0.5	19	2	1	1	2	19	2
0	70	1	4	2	58	3	58	1	2	1	1
0	69	1	4	2	57	3	57	1	2	1	1
0	64	1	3	3	25	0		1	1	1	1
0	72	1	4	3	21	4.5	21	1	2	1	2	21	1
0	74	1	4	3	23	4	23	1	2	1	1			1
0	73	1	4	3	22	2	22	1	2	1	1
0	54	1	4	2	19	0		1	1	2	2	19	2
0	58	1	4	2	23	0		1	2	1	2	23	2
0	55	1	4	2	20	0		1	1	1	1
0	55	1	4	3	19	6	19	2	1	1	2	19	1
0	58	1	4	3	22	4	22	2	1	1	2	22	1
0	60	1	4	3	24	7	24	2	1	1	1
0	71	1	4	3	26	0		2	1	1	1			2
0	58	1	4	3	28	6	28	2	1	2	2	28	2
0	53	1	4	3	24	5	24	2	1	1	2	24	2
0	65	1	3	3	36	5	36	2	1	1	2	36	1
0	56	1	4	3	23	0		2	1	1	2	23	1
0	51	1	4	2	20	0		1	1	1	2	20	2
0	54	1	4	2	23	0		1	2	1	2	23	1
0	86	2	4	2	20	4	20	2	1	1	2	20	2
0	69	1	4	2	22	0		2	1	1	1			1
0	71	1	4	2	36	6	36	1	2	2	2	36	1
0	67	1	4	2	32	6	32	2	1	2	2	32	1
0	78	1	4	4	40	5	40	2	1	1	1
0	70	1	3	3	30	0		1	1	1	1			1
0	72	1	4	2	33	0		2	1	2	2	33	1
0	68	1	4	2	29	0		2	1	1	2	29	1
0	67	1	4	3	35	0		1	1	2	2	35	1
0	67	1	4	3	35	0		1	1	2	2	35	1
0	75	1	4	2	25	5	25	1	1	2	1
0	81	1	4	4	27	5	27	2	1	1	1
0	77	1	4	2	20	0		1	1	2	2	20	2
0	85	1	4	4	53	5	53	1	1	2	2	53	1
0	71	2	3	3	44	6	44	1	2	2	2	44	1
0	68	2	3	3	39	6	39	1	1	2	2	39	1	2
0	73	2	3	3	44	6	44	2	1	2	1
0	80	1	4	3	28	5	28	2	1	2	2	28	2
0	76	1	4	3	24	5	24	1	2	1	2	24	2
0	68	1	4	3	30	5	30	1	1	2	1
0	66	1	4	3	29	5	29	1	1	2	1
0	56	1	4	3	30	5	30	1	1	2	2	30	1
0	73	1	4	3	28	5	28	1	1	2	1
0	70	1	4	2	41	1	41	2	1	1	1
0	71	1	4	2	27	0		1	1	1	1
0	87	2	3	3	19	4	19	1	1	2	2	19	2
0	81	1	4	3	21	4	21	1	1	1	1
0	75	1	4	3	38	5	38	1	1	2	2	38	1
0	72	1	4	2	21	2.5	21	2	1	1	1
0	77	1	4	3	21	5	21	1	1	2	1
0	71	1	4	3	22	2	22	2	1	1	2	22	1
0	76	1	4	3	27	1	27	2	1	2	2	27	1
0	77	1	4	3	39	3	39	2	1	1	1
0	73	1	4	3	36	3	36	2	1	1	1
0	66	1	4	3	42	7	42	2	1	2	2	42	1
0	64	1	4	3	40	5	40	1	2	1	1
0	62	1	4	2	25	0		1	1	1	1
0	83	1	4	2	36	0		1	1	2	1
0	65	1	4	3	30	0		1	1	1	1
0	74	2	4	2	29	5	29	2	1	1	1
0	72	1	4	3	25	5	25	1	2	2	1
0	68	1	4	2	21	5	21	1	2	2	1
0	66	1	4	2	20	5	20	1	2	2	1
0	71	1	4	2	23	5	23	1	2	1	1
0	75	1	4	2	33	2	33	1	1	2	2	33	1
0	84	1	4	2	35	5	35	1	1	1	1
0	70	1	4	2	51	5	51	2	1	1	1
0	71	1	4	2	50	5	50	2	1	1	1
0	70	1	4	2	49	5	49	2	1	1	1
0	73	1	4	3	52	4	52	2	1	1	1
0	62	1	2	3	24	5	24	1	2	2	2	24	1
0	68	1	3	3	30	5	30	1	1	2	2	30	1
0	66	1	3	4	28	5	28	1	1	2	2	28	1
0	80	2	3	2	22	3	22	1	2	1	1
0	78	1	3	3	27	5	27	2	1	2	1
0	79	1	3	3	29	5	29	2	1	1	1
0	73	1	4	2	27	2.5	27	1	1	1	2	27	1
0	62	1	4	2	25	5	25	2	1	1	2	25	2
0	66	1	4	2	29	0		2	1	1	2	29	2
0	76	1	2	2	1	5	1	2	1	1	1
0	59	1	4	2	21	5	21	1	1	2	2	21	1
0	66	1	4	2	27	3	27	2	1	2	2	27	1
0	64	1	4	2	26	2	26	1	1	2	2	26	1
0	60	1	4	2	22	4	22	1	1	2	1
0	65	1	4	3	29	10	29	1	2	1	2	29	2
0	68	1	4	3	30	5	30	1	2	1	2	30	2
0	82	1	4	3	51	3.5	51	2	1	2	2	51	2
0	77	1	4	2	46	5	46	2	1	1	1
0	59	1	2	2	1	5	1	2	1	2	2	1	2
0	72	1	4	2	25	5	25	2	1	1	1			2
0	78	1	4	2	34	5	34	2	1	1	1
0	64	1	4	3	34	5	34	2	1	1	2	34	2	2
0	67	1	4	3	36	5	36	2	1	2	1
0	79	1	4	3	33	5	33	1	1	1	2	33	1
0	80	1	4	3	35	3.5	35	2	1	1	2	35	1
0	62	1	4	4	51	5	51	1	2	2	1
0	83	2	4	3	45	5.5	45	1	2	1	1
0	77	1	4	3	50	2.5	50	2	1	1	2	50	1
0	75	1	4	2	48	2.5	48	1	1	2	1
0	68	1	4	2	26	5	26	2	1	2	2	26	2
0	64	1	3	2	22	5	22	1	1	2	2	22	1
0	40	2	4	2	22	5	22	1	2	1	1
0	41	2	4	2	23	1	23	1	2	2	1
0	82	1	4	3	29	5	29	1	1	2	1
0	81	1	4	3	28	5	28	1	1	2	1
0	79	1	4	3	29	2	29	2	1	2	2	29	2
0	75	1	4	2	25	2	25	2	1	1	1
0	67	2	4	2	28	0		2	1	1	2	28	1
0	66	1	4	3	22	5	22	1	2	1	2	22	2
0	73	1	4	3	29	4	29	1	2	1	2	29	2
0	70	1	3	2	25	0		1	1	1	1
0	76	1	4	3	42	4	42	2	1	1	2	42	2
0	40	1	4	2	32	0		1	1	2	2	32	1
0	46	1	4	2	38	0		1	1	1	2	38	1
0	77	1	4	3	29	4	29	2	1	2	2	29	2
0	78	1	4	4	36	3	36	2	1	1	1
0	75	2	4	2	22	5	22	1	2	1	2	22	1
0	80	1	4	3	36	5	36	1	2	1	1
0	88	1	4	4	32	4	32	2	1	1	2	32	2	2
0	87	1	4	3	45	0		1	2	2	2	45	2
0	81	1	4	3	39	0		1	2	2	1
0	73	1	4	2	28	4	28	2	1	1	1
0	69	1	4	3	34	2.5	34	1	1	2	1			1
0	69	1	4	2	32	7.5	32	1	2	1	1			1
0	67	1	4	2	30	7.5	30	1	2	1	1
0	67	1	4	2	29	7.5	29	1	2	1	1
0	79	1	4	3	23	5	23	1	1	1	2	23	1
0	80	1	4	4	23	5	23	1	1	1	2	23	1
0	82	1	4	3	25	4	25	1	1	1	2	25	2
0	82	1	4	3	26	2	26	2	1	1	2	26	2
0	81	1	4	3	24	5	24	1	1	2	1
0	67	1	4	3	32	5	32	1	1	1	1			2
0	60	1	4	3	28	5	28	1	1	1	2	28	1
0	66	1	4	2	33	0		1	1	1	2	33	1
0	81	1	4	3	33	4	33	2	1	1	2	33	2
0	70	2	4	3	28	5	28	1	1	2	2	28	1
0	74	2	4	3	31	5	31	2	1	1	2	31	1	2
0	66	2	4	2	28	6	28	1	1	1	1
0	68	2	4	2	30	5	30	2	1	1	1
0	73	1	4	3	40	2	40	1	1	2	2	40	2
0	75	1	4	4	41	0		2	1	1	2	41	2
0	74	1	4	4	39	0		1	2	1	1
0	63	1	4	3	41	3	41	2	1	2	2	41	1
0	70	1	4	3	47	3	47	2	1	1	2	47	1
0	56	1	4	2	29	2.5	29	1	1	2	2	29	2	2
0	73	1	4	2	24	0		1	1	1	1			1
0	74	1	4	4	41	2	41	1	2	1	1
0	65	1	4	4	52	4	52	1	1	1	1
0	81	1	4	3	29	5	29	2	1	2	1
0	79	1	4	3	28	5	28	2	1	2	1
0	76	1	4	3	25	5	25	2	1	2	1
0	73	1	4	2	35	2.5	35	2	1	2	1
0	66	1	4	3	28	3	28	1	1	2	2	28	2
0	74	1	4	3	35	3	35	2	1	2	1
0	72	1	4	3	34	3	34	2	1	2	1
0	71	1	4	3	33	3	33	2	1	2	1
0	70	1	4	3	32	3	32	2	1	2	1
0	85	2	4	2	25	5	25	1	1	1	1
0	81	1	4	3	28	5	28	2	1	1	2	28	2
0	64	1	3	2	32	3	32	2	1	1	1
0	78	1	4	4	27	6	27	2	1	1	2	27	1	1
0	51	1	4	3	31	3	31	2	1	1	2	31	2	1
0	46	1	4	3	26	3	26	2	1	1	1			1
0	65	1	4	3	32	4	32	1	1	2	1			1
0	78	1	4	2	27	0		1	2	1	1			1
0	66	1	4	2	27	4	27	1	1	2	2	27	1	1
0	72	1	4	3	24	4	24	2	1	2	2	24	1	1
0	64	1	4	2	41	5	41	1	2	1	2	41	2	1
0	66	1	4	2	43	5	43	2	1	1	2	43	2	1
0	78	1	4	2	33	7.5	33	2	1	1	1
0	79	1	4	3	34	4	34	2	1	1	1
0	76	1	4	2	31	2	31	2	1	2	1
0	74	1	4	2	29	2	29	1	1	2	1
0	74	1	4	2	27	5	27	2	1	1	1
0	66	1	4	3	41	2	41	1	1	2	2	41	2
0	67	1	4	3	42	1	42	1	1	2	2	42	2
0	68	1	4	3	43	0		1	1	2	2	43	2
0	76	1	4	3	44	0		2	1	1	2	44	2
0	78	1	4	3	46	0		2	1	1	1
0	74	1	4	3	50	0		2	1	1	1
0	62	1	4	2	30	5	30	1	1	1	1
0	90	1	4	3	40	5	40	1	2	1	1
0	87	1	4	3	36	3.75	36	1	1	1	1
0	88	1	4	3	37	2.5	37	1	1	2	1
0	72	1	4	3	29	2	29	1	2	1	2	29	1
0	70	1	4	3	26	2	26	1	2	1	2	26	1
0	68	1	4	3	25	4	25	1	2	1	1
0	69	1	4	3	25	4	25	1	2	1	1
0	75	1	4	3	31	2	31	1	2	1	1
0	71	1	4	3	28	2	28	1	2	1	1
0	71	1	4	3	27	2	27	1	2	1	1
0	71	2	4	2	31	2	31	1	2	1	2	31	1
0	69	2	4	2	29	6	29	1	2	2	1
0	70	2	4	2	30	6	30	1	2	1	1
0	73	2	4	2	33	4	33	1	2	2	1
0	72	2	4	2	32	4	32	1	2	1	1
0	75	1	4	2	35	3	35	1	2	2	1
0	77	1	4	3	56	0		1	2	2	1
0	78	1	4	3	58	0		2	1	1	1
0	58	1	4	3	28	6	28	1	2	2	2	28	1	1
0	55	1	4	3	25	6	25	1	2	1	2	25	1
0	55	1	4	3	25	6	25	1	2	1	2	25	1
0	66	1	4	2	39	0		1	1	1	2	39	1
0	64	1	4	2	37	0		1	1	1	1
0	70	1	4	2	33	2	33	1	1	2	1
0	70	1	4	3	31	4	31	1	2	1	2	31	1
0	78	1	4	3	42	0		1	1	1	1
0	83	1	4	4	39	5	39	1	1	2	2	39	2
0	81	1	4	4	37	5	37	1	1	2	2	37	2
0	84	1	4	4	40	10	40	2	1	1	1
0	78	1	3	3	18	5	18	1	2	1	2	18	2
0	70	1	4	2	30	2.5	30	2	1	1	1
0	71	1	4	2	31	2.5	31	2	1	1	1
0	70	1	4	4	52	10	52	2	1	1	1
0	70	2	4	2	30	0		1	2	1	2	30	1
0	56	1	4	2	35	5	35	1	1	2	1
0	57	1	4	2	36	4	36	1	1	2	1
0	72	1	4	2	40	1	40	2	1	1	2	40	2
0	63	1	4	2	31	0		1	1	2	1
0	87	1	4	3	30	3	30	2	1	1	1
0	67	1	4	4	37	1	37	1	1	2	2	37	1
0	68	1	4	3	42	4.5	42	1	2	1	2	42	2
0	64	1	4	3	38	0		1	2	1	2	38	2
1	48	2	1	2	1	5	1	2	1	1	2	1	2
1	72	1	4	3	30	0		1	1	2	2	30	2
1	82	2	3	3	13	10	13	1	1	1	1			1
1	56	1	4	2	34	0		1	2	1	2	34	2	1
1	70	1	4	2	10	0		1	1	1	2	10	2
1	45	2	3	2	4	5	4	2	1	1	2	4	2	1
1	87	1	3	3	6	4	6	2	1	1	2	6	2
1	53	1	4	2	15	0		1	2	1	2	15	1
1	71	1	3	2	5	5	5	1	1	1	2	5	2
1	66	1	2	2	3	5	3	1	1	1	2	3	2
1	70	1	4	3	50	5	50	2	1	1	1			1
1	52	1	3	2	25	0		1	2	1	1
1	48	1	2	2	1	5	1	1	1	2	2	1	1
1	51	1	4	2	8	5	8	1	2	1	2	8	2
1	63	1	3	2	4	3	4	1	1	2	1
1	72	1	3	3	10	5	10	1	2	1	2	10	2
1	65	1	4	3	39	2.5	39	1	1	1	2	39	1
1	67	2	4	3	23	7.5	23	2	1	2	1			1
1	57	1	3	3	6	5	6	1	2	1	2	6	1
1	61	1	4	4	8	0		1	2	1	2	8	2
1	59	2	4	2	28	4.5	28	2	1	2	1
1	81	1	4	3	28	5	28	2	1	1	2	28	2
1	75	1	3	3	15	0		1	2	1	2	15	1	1
1	70	1	4	2	39	5	39	2	1	1	2	39	1
1	62	1	4	3	10	0.5	10	1	1	2	2	10	2
1	73	1	3	3	13	9	13	2	1	1	2	13	2
1	64	1	3	2	11	1	11	1	1	2	2	11	2
1	58	1	4	2	15	4	15	2	1	2	1
1	57	1	4	2	17	7	17	2	1	2	1			2
1	55	1	4	2	14	7	14	2	1	1	1
1	84	1	4	4	23	5	23	1	2	1	2	23	1	1
1	79	1	3	3	26	0		2	1	2	2	26	2
1	74	1	3	2	21	2	21	1	1	2	1
1	87	1	4	4	19	8	19	2	1	2	2	19	2	2
1	71	1	4	3	14	0		1	1	2	1
1	85	1	4	3	35	5	35	2	1	1	1
1	88	1	3	3	21	0		1	1	2	1
1	76	2	4	3	17	5	17	2	1	1	2	17	1
1	51	1	2	2	23	7	23	2	1	1	1			2
1	67	1	3	2	23	2	23	1	1	1	2	23	1
1	69	1	3	2	30	2	30	1	1	2	1
1	60	1	3	2	27	3	27	2	1	1	2	27	1
1	81	2	4	4	22	7.5	22	1	2	1	1
1	88	2	3	3	19	4	19	1	2	2	2	19	2
1	82	1	4	4	65	4	65	2	1	1	1
1	74	1	4	3	27	5	27	1	2	2	1
1	67	1	4	2	24	5	24	1	2	1	2	24	2
1	61	1	4	2	38	5	38	2	1	1	2	38	1
1	72	1	4	2	23	0		1	1	1	1
1	60	1	4	3	30	3	30	2	1	1	2	30	2
1	59	1	4	3	27	3	27	2	1	2	2	27	1
1	57	1	4	2	26	4	26	1	1	1	1
1	63	1	4	3	36	0		1	1	2	2	36	1
1	81	1	3	3	22	5	22	1	1	1	1			1
1	71	1	4	2	39	1	39	1	2	1	2	39	2
2	46	2	1	2	1	0		1	1	1	2	1	2
2	74	1	4	3	27	0		2	1	2	1
2	76	1	3	2	6	5	6	1	2	1	2	6	2
2	55	1	3	2	3	3.5	3	2	1	1	2	3	2	1
2	74	1	3	3	1	5	1	2	1	1	2	1	1	1
2	57	1	4	2	34	0		1	1	2	2	34	1
2	77	1	4	3	25	5	25	1	2	1	2	25	1
2	72	1	3	2	1	5	1	1	1	2	2	1	1
2	52	1	1	2	3	2.5	3	1	2	1	2	3	2	1
2	71	2	2	2	0	0		1	1	1	1
2	76	2	2	2	6	5	6	2	1	1	2	6	1
2	47	1	3	2	7	5	7	1	1	2	2	7	1
2	62	1	3	4	22	5	22	2	1	1	1
2	81	1	3	2	2	7.5	2	2	1	1	2	2	1
2	71	2	3	4	6	5	6	1	1	2	2	6	2
2	70	2	3	4	5	5	5	1	1	2	2	5	1
2	66	1	3	2	2	19	2	1	2	1	1
2	78	1	2	2	0	0		1	1	1	2	0	2
2	80	2	2	1	5	10	5	1	1	1	1
2	75	1	3	2	6	0		1	1	2	2	6	2
2	47	1	1	2	9	20	9	1	2	1	2	9	2
2	49	1	2	2	8	0		1	1	1	1
2	67	1	3	2	5	2	5	1	2	1	1
2	65	1	4	3	36	4	36	1	1	2	2	36	1
2	76	1	4	3	12	5	12	1	2	1	2	12	2
2	59	1	3	2	2	5	2	1	1	2	1
2	81	2	3	4	10	5	10	2	1	1	2	10	2
2	65	1	4	3	7	7.5	7	1	2	1	1
2	60	1	4	3	43	5	43	2	1	1	2	43	1
2	63	1	4	2	34	4	34	1	2	1	1
2	70	1	4	3	44	2.5	44	1	1	2	2	44	1
2	67	1	3	3	11	5	11	1	2	1	2	11	1
2	56	1	4	2	27	5	27	1	1	2	2	27	1
2	62	1	3	2	29	5	29	1	2	1	1
2	62	1	3	2	11	5	11	1	2	1	2	11	2
2	68	1	3	2	9	6	9	1	2	2	2	9	1
2	76	1	3	3	10	5	10	2	1	1	1
2	31	1	3	2	12	3	12	1	2	1	2	12	2
2	74	1	4	2	41	4	41	2	1	1	1
2	58	1	4	3	11	2	11	2	1	1	2	11	1
2	87	1	4	4	52	5	52	2	1	1	2	52	1
2	53	1	4	2	13	7	13	2	1	2	1
2	57	1	4	3	14	5	14	1	1	1	2	14	2
2	75	1	4	3	15	5	15	2	1	1	1			1
2	73	1	4	4	66	0		2	1	1	2	66	1
2	71	1	4	2	22	4	22	2	1	2	2	22	2	2
2	64	1	4	2	36	5	36	1	2	1	2	36	2
2	70	1	3	3	15	0		2	1	1	2	15	2
2	69	2	3	3	40	5	40	1	2	1	2	40	1
2	72	1	4	4	24	2.5	24	1	1	2	2	24	1
2	80	1	3	2	25	3	25	1	1	1	1
2	74	1	4	2	50	5	50	1	2	1	2	50	2
2	69	1	4	3	26	6	26	2	1	2	2	26	1
2	67	1	4	2	44	5	44	2	1	1	2	44	2
3	78	2	3	3	0	0		1	1	1	1
3	79	1	3	4	20	2	20	1	1	1	1
3	60	2	3	2	10	1	10	1	2	1	1
3	50	1	2	2	0	7.5	0	1	2	1	2	0	2
3	72	1	3	4	12	20	12	2	1	2	1
3	62	1	3	2	10	0		2	1	1	1
3	83	1	3	2	2	0		1	1	1	1			1
3	70	1	3	3	12	5	12	1	2	1	1
3	85	1	3	3	4	8.5	4	2	1	1	1
3	53	1	2	2	6	0		1	1	1	2	6	2
3	81	1	4	3	20	5	20	2	1	1	2	20	1
3	70	1	4	2	17	7.5	17	1	1	2	1
3	60	1	2	2	13	1	13	1	1	2	1
3	85	1	3	3	9	5	9	1	2	2	1
3	75	1	4	2	28	0		1	1	1	2	28	1
3	80	2	3	3	18	5	18	1	2	1	2	18	1
3	85	1	4	3	40	5	40	2	1	1	1
3	64	1	4	2	23	0		1	2	1	2	23	2	2
3	60	1	4	2	19	0		1	1	1	1			2
3	69	1	3	2	16	0		1	2	2	2	16	2
3	56	1	4	2	28	2	28	1	2	2	1
3	64	2	4	2	19	5	19	1	1	2	1
3	71	1	3	2	26	5	26	2	1	1	2	26	2
3	73	1	4	2	35	3	35	2	1	1	2	35	2
3	77	1	4	3	50	3	50	1	2	1	2	50	1
3	82	1	4	3	29	5	29	1	2	1	1
3	74	1	4	2	28	3	28	1	2	2	1			2
3	76	1	4	4	34	5	34	2	1	2	2	34	2
3	72	1	4	3	52	1	52	1	2	1	1			2
3	71	1	4	2	41	3	41	1	2	2	1
4	84	1	4	3	0	0		1	1	1	1
4	62	1	4	3	36	0		1	1	1	1
4	78	1	3	2	10	7.5	10	1	2	1	2	10	1	2
4	60	2	3	3	22	5	22	1	2	1	1			2
4	74	1	4	2	12	4	12	1	1	2	2	12	1
4	74	1	4	2	13	4	13	1	2	1	1
4	76	1	4	3	31	5	31	1	1	2	1
4	78	1	4	2	13	5	13	1	2	1	1
4	77	1	4	3	47	0		1	2	1	2	47	2
4	68	1	4	3	16	5	16	1	1	2	1
4	73	1	3	3	8	5	8	1	2	1	2	8	1
4	71	1	4	3	7	3	7	1	2	2	2	7	1
4	71	1	4	3	27	5	27	1	1	1	2	27	1
4	53	1	3	3	18	7.5	18	1	1	2	2	18	1
4	60	1	4	3	30	5	30	2	1	2	2	30	2
4	51	1	4	2	16	0		1	1	1	1
4	77	1	4	3	19	4	19	1	1	2	2	19	1	2
4	82	1	4	4	21	5	21	1	1	2	1
4	66	2	3	3	35	4	35	1	1	2	2	35	1
4	68	1	4	3	33	2.5	33	1	1	2	2	33	2
4	62	1	4	2	39	5	39	1	1	2	2	39	1	1
4	70	1	4	3	45	3	45	1	1	2	2	45	2
5	77	1	4	3	3	1	3	1	2	1	2	3	2
5	57	2	1	2	0	0		2	1	1	2	0	2	1
5	66	2	3	3	3	5	3	2	1	1	2	3	1
5	66	1	4	2	6	0		1	1	2	2	6	1
5	81	1	3	3	15	0		1	1	2	2	15	2	1
5	83	1	3	3	1	0		1	1	2	2	1	2	1
5	77	1	4	3	43	5	43	2	1	1	2	43	1
5	85	1	2	2	10	5	10	2	1	1	2	10	1	1
5	73	2	3	3	8	40	8	2	1	1	1		1
5	83	1	4	3	26	5	26	2	1	1	2	26	2
5	69	1	4	3	18	8	18	2	1	1	2	18	2
5	62	1	3	2	0	5	0	1	1	2	2	0	2
5	78	1	4	4	9	10	9	2	1	1	1		1
5	70	1	4	2	6	0		1	1	2	2	6	2
5	58	1	3	2	3	0		1	1	1	2	3	2
5	55	1	4	3		5		1	1	2	2		1
5	77	1	3	2	17	5	17	1	1	2	1		1
5	51	1	2	2	1	5	1	1	2	1	2	1	2
5	51	1	3	3	27	5	27	1	2	1	2	27	2
5	61	1	4	3	28	4	28	1	2	1	2	28	2
5	75	1	4	2	28	5	28	2	1	1	2	28	2
5	57	1	4	3	15	5	15	1	1	1	2	15	1
5	64	1	2	2	2	10	2	1	1	1	2	2	1
5	77	2	3	2	1	5	1	2	1	1	2	1	2
5	69	1	3	3	11	5	11	2	1	1	1		1
5	84	1	4	4	30	0		1	2	1	2	30	1
5	49	1	4	2	24	4	24	1	1	2	2	24	1	2
5	64	1	4	4	44	8	44	1	2	1	2	44	1
5	70	1	2	2	2	0		1	1	1	2	2	2
5	87	1	3	2	0	5	0	2	1	1	2	0	1
5	70	2	2	2	0	5	0	1	1	2	2	0	1	1
5	74	2	2	2	13	0		1	1	2	2	13	2
5	78	1	4	2	3	0		1	1	2	2	3	2
5	79	1	3	3	20	2	20	2	1	2	2	20	2	2
5	48	1	4	2	6	5	6	1	1	2	2	6	1
5	86	1	4	4	36	3	36	2	1	2	2	36	2
5	74	1	4	4	20	5	20	1	1	2	2	20	1
5	66	1	2	3	4	5	4	1	2	1	2	4	2
5	79	2	3	2	1	0		1	1	2	2	1	1
5	80	1	4	3	10	5	10	2	1	1	2	10	1
5	82	1	4	3	13	5	13	2	1	1	1		1
5	65	1	4	3	45	5	45	2	1	1	2	45	1	1
5	76	1	3	2	4	2	4	1	1	1	2	4	1
5	59	1	4	2	31	0		1	2	1	1		1
5	82	1	3	3	3	10	3	1	2	1	2	3	2	2
5	63	2	1	1	0	5	0	1	2	1	2	0	1
5	74	1	3	3	11	5	11	1	2	1	2	11	2
5	66	1	4	2	14	5	14	1	1	2	2	14	2
5	42	2	3	2	3	7.5	3	1	1	2	2	3	1
5	83	1	3	3	3	5	3	1	1	2	1		1
5	86	1	3	3	5	0		1	1	1	1		1
5	64	1	3	3	9	5	9	1	1	1	2	9	1
5	78	1	4	3	14	5	14	2	1	1	1		1
5	80	1	4	3	19	5	19	1	2	1	2	19	1
5	72	1	3	3	5	0		2	1	2	1		1
5	78	1	4	3	20	5	20	1	2	1	2	20	1
5	71	1	4	4	15	6	15	1	2	2	2	15	1
5	74	1	4	4	18	5	18	1	2	1	2	18	1
5	83	2	3	4	12	10	12	2	1	1	2	12	2
5	81	1	3	4	9	2	9	2	1	1	2	9	2	2
5	83	1	3	2	42	5	42	2	1	1	2	42	2
5	72	1	3	2	4	6	4	1	2	1	2	4	1
5	64	1	4	4	47	7.5	47	2	1	2	1		1
5	84	1	3	3	4	5	4	1	2	1	2	4	1	2
5	83	1	4	3	59	5	59	1	1	2	2	59	2
5	62	1	3	2	8	4	8	1	1	2	2	8	2
5	74	1	3	3	12	5	12	1	2	1	2	12	2
5	69	1	4	4	9	0		1	1	1	2	9	2
5	72	1	4	3	16	3	16	2	1	2	2	16	2
5	88	1	4	3	43	5	43	1	1	2	2	43	2	2
5	81	1	3	3	8	0		1	2	1	2	8	2
5	81	1	3	3	12	4	12	1	1	2	2	12	2
5	59	1	4	3	12	3	12	1	1	2	2	12	2
5	63	1	4	2	33	7.5	33	1	2	1	2	33	1
5	67	1	4	3	27	10	27	2	1	2	2	27	1
5	74	1	2	2	6	4	6	1	1	2	2	6	1	1
5	84	2	2	2	6	0		1	1	1	2	6	2	1
5	84	1	4	3	31	5	31	2	1	1	2	31	2
5	82	1	4	3	29	5	29	2	1	1	2	29	2
5	65	2	4	3	17	5	17	1	1	2	2	17	1
5	65	1	4	3	10	6	10	1	1	2	2	10	1
5	75	1	3	2	55	2.5	55	2	1	1	2	55	1
5	62	2	4	2	16	5	16	1	1	1	2	16	2
5	73	1	4	3	31	5	31	2	1	2	2	31	1
5	70	1	3	2	15	4	15	2	1	2	1		1	1
5	79	1	4	4	12	5	12	1	2	1	1		1
5	78	1	4	3	18	5	18	2	1	2	2	18	2	1
5	63	2	4	3	14	5	14	1	1	2	2	14	1
5	62	1	4	3	20	0		1	1	1	1		1
5	76	1	4	3	36	5	36	2	1	2	2	36	2
5	56	1	4	3	19	5	19	1	1	1	2	19	1
5	70	1	4	3	20	5	20	1	1	2	1		1
5	79	1	4	3	24	10	24	2	1	1	1		1
5	63	1	4	4	26	5	26	1	1	2	2	26	1
5	64	1	3	2	1	5	1	2	1	2	2	1	2
5	75	1	4	3	27	4	27	1	1	2	2	27	1
5	76	1	3	2	36	5	36	1	1	2	2	36	1
5	70	1	4	3	63	0		2	1	1	2	63	1
5	61	1	2	2	15	7.5	15	2	1	2	2	15	2
5	80	1	4	3	41	3	41	2	1	1	1		1	1
5	87	1	4	3	15	6	15	2	1	2	2	15	2	2
5	53	1	3	2	19	0		1	1	2	1		1
5	60	1	4	2	26	0		2	1	1	1		1
5	73	1	4	3	32	4	32	1	1	1	1		1
5	72	1	4	3	24	5	24	2	1	1	2	24	1
5	82	1	4	3	21	5	21	1	2	1	1		1	1
5	66	1	4	3	32	0		1	2	1	1		1
5	84	1	4	3	31	7	31	2	1	2	1		1
5	83	1	4	3	30	7	30	2	1	1	1		1
5	48	1	4	2	23	5	23	1	2	1	2	23	1
5	56	1	3	3	23	4	23	1	2	1	2	23	1
5	79	1	4	3	27	5	27	1	2	2	2	27	2
5	59	1	2	2	0	5	0	1	2	2	2	0	1
5	68	1	4	3	37	5	37	2	1	2	1		1	1
5	66	2	4	2	26	0		1	1	1	2	26	1
5	75	1	4	3	23	5	23	1	2	1	1		1
5	68	1	4	3	30	3	30	1	1	2	2	30	2
5	77	1	4	3	25	5	25	1	2	1	2	25	2
5	79	1	4	3	27	5	27	2	1	1	2	27	2
5	71	1	4	4	31	0		1	1	1	1		1
5	80	1	4	3	58	5	58	2	1	1	2	58	2	1
5	71	1	3	2	24	7	24	2	1	2	2	24	1
5	60	1	4	3	33	0		1	1	2	2	33	1
5	77	1	3	3	27	4	27	2	1	1	2	27	1
			5835
	118007

## Sheet: cox選択性あり
LANZA score	NSAID
5	モービック
5	モービック
5	モービック
5	モービック
5	モービック
5	モービック
5	モービック
5	モービック
5	モービック
5	モービック
5	モービック
5	モービック
5	モービック
5	モービック
5	モービック
5	モービック
5	モービック
5	モービック
5	モービック
5	モービック
5	モービック
5	モービック
5	モービック
5	モービック
5	モービック
5	モービック
5	モービック
5	モービック
5	モービック
5	モービック
5	モービック
5	モービック
5	モービック
5	モービック
5	モービック
5	モービック
5	モービック
5	モービック
5	モービック
5	モービック
5	モービック
5	モービック
5	モービック
5	モービック
5	モービック
5	モービック
5	モービック
5	モービック
5	モービック
5	モービック
5	モービック
5	モービック
5	モービック
5	モービック
5	モービック
5	モービック
5	モービック
5	モービック
5	モービック
5	モービック
5	モービック
5	モービック
5	モービック
5	モービック
5	モービック
5	モービック
5	モービック
5	モービック
5	モービック
5	モービック
5	モービック
5	モービック
5	モービック
5	モービック
5	モービック
5	モービック
5	モービック
5	モービック
5	モービック
5	モービック
5	モービック
5	モービック
5	モービック
5	モービック
5	モービック
5	モービック
5	モービック
5	モービック
5	モービック
5	モービック
5	モービック
5	モービック
5	モービック
5	モービック
5	モービック
5	モービック
5	モービック
5	モービック
5	モービック
5	モービック
5	モービック
5	モービック
5	モービック
5	モービック
5	モービック
5	モービック
5	モービック
5	モービック
5	モービック
5	モービック
5	モービック
5	モービック
5	モービック
5	モービック
5	モービック
5	モービック
5	モービック
5	モービック
5	モービック
5	モービック
5	モービック
5	モービック
5	モービック
5	モービック
5	モービック
5	モービック
5	モービック
5	モービック
5	モービック
5	モービック
5	モービック
5	モービック
5	モービック
5	モービック
5	モービック
5	モービック
5	モービック
5	モービック
5	モービック
5	モービック
5	モービック
5	モービック
5	モービック
5	モービック
5	モービック
5	モービック
5	モービック
5	モービック
5	モービック
5	モービック
5	モービック
5	モービック
5	モービック
5	モービック
5	モービック
5	モービック
5	モービック
5	モービック
5	モービック
5	モービック
5	モービック
5	モービック
5	モービック
5	モービック
5	モービック
5	モービック
5	ハイペン
5	ハイペン
5	ハイペン
5	ハイペン
5	ハイペン
5	ハイペン
5	ハイペン
5	ハイペン
5	ハイペン
5	ハイペン
5	ハイペン
5	ハイペン
5	ハイペン
5	ハイペン
5	ハイペン
5	ハイペン
5	ハイペン
5	ハイペン
5	ハイペン
5	ハイペン
5	ハイペン
5	ハイペン
5	ハイペン
5	ハイペン
5	ハイペン
5	ハイペン
5	ハイペン
5	ハイペン
5	ハイペン
5	ハイペン
5	ハイペン
5	ハイペン
5	ハイペン
5	ハイペン
5	ハイペン
5	ハイペン
5	ハイペン
5	ハイペン
5	ハイペン
5	ハイペン
5	ハイペン
5	ハイペン
5	ハイペン
5	ハイペン
5	ハイペン
5	ハイペン
5	ハイペン
5	ハイペン
5	ハイペン
5	ハイペン
5	ハイペン
5	ハイペン
5	ハイペン
5	ハイペン
5	ハイペン
5	ハイペン
5	ハイペン
5	ハイペン
5	ハイペン
5	ハイペン
5	ハイペン
5	ハイペン
5	ハイペン
5	ハイペン
5	ハイペン
5	ハイペン
5	ハイペン
5	ハイペン
5	ハイペン
5	ハイペン
5	ハイペン
5	ハイペン
5	ハイペン
5	ハイペン
5	ハイペン
5	ハイペン
5	ハイペン
5	ハイペン
5	ハイペン
5	ハイペン
5	ハイペン
5	ハイペン
5	ハイペン
5	ハイペン
5	ハイペン
5	ハイペン
5	ハイペン
5	ハイペン
5	ハイペン
5	ハイペン
5	ハイペン
5	ハイペン
5	ハイペン
5	ハイペン
5	ハイペン
5	ハイペン
5	ハイペン
5	ハイペン
5	ハイペン
5	ハイペン
5	ハイペン
5	ハイペン
5	ハイペン
5	ハイペン
5	ハイペン
5	ハイペン
5	ハイペン
5	ハイペン
5	ハイペン
5	ハイペン
5	ハイペン
5	ハイペン
5	ハイペン
5	ハイペン
5	ハイペン
5	ハイペン
5	ハイペン
5	ハイペン
5	ハイペン
5	ハイペン
5	ハイペン
5	ハイペン
5	ハイペン
5	ハイペン
5	ハイペン
5	ハイペン
5	ハイペン
5	ハイペン
5	ハイペン
5	ハイペン
5	ハイペン
5	ハイペン
5	ハイペン
5	ハイペン
5	ハイペン
5	ハイペン
5	ハイペン
5	ハイペン
5	ハイペン
5	ハイペン
5	ハイペン
5	ハイペン
5	ハイペン
5	ハイペン
5	ハイペン
5	ハイペン
5	ハイペン
5	ハイペン
5	ハイペン
5	ハイペン
5	ハイペン
5	ハイペン
5	ハイペン
5	ハイペン
5	ハイペン
5	ハイペン
5	ハイペン
5	ハイペン
5	ハイペン
5	ハイペン
5	ハイペン
5	ハイペン
5	ハイペン
5	ハイペン
5	ハイペン
5	ハイペン
5	ハイペン
5	ハイペン
5	ハイペン
5	ハイペン
5	ハイペン
5	ハイペン
5	ハイペン
5	ハイペン
5	ハイペン
5	ハイペン
5	ハイペン
5	ハイペン
5	ハイペン
5	ハイペン
5	ハイペン
5	ハイペン
5	ハイペン
5	ハイペン
5	ハイペン
5	ハイペン
5	ハイペン
5	ハイペン
5	ハイペン
5	ハイペン
5	ハイペン
5	ハイペン
5	ハイペン
5	ハイペン
5	ハイペン
5	ハイペン
5	ハイペン
5	ハイペン
5	ハイペン
5	ハイペン
5	ハイペン
5	ハイペン
5	ハイペン
5	ハイペン
5	ハイペン
5	ハイペン
5	ハイペン
5	ハイペン
5	ハイペン
5	ハイペン
5	セレコックス
5	セレコックス
5	セレコックス
5	セレコックス
5	セレコックス
5	セレコックス
5	セレコックス
5	セレコックス
5	セレコックス
5	セレコックス
5	セレコックス
5	セレコックス
5	セレコックス
5	セレコックス
5	セレコックス
5	セレコックス
5	セレコックス
5	セレコックス
5	セレコックス
5	セレコックス
5	セレコックス
5	セレコックス
5	セレコックス
5	セレコックス
5	セレコックス
5	セレコックス
5	セレコックス
5	セレコックス
5	セレコックス
5	セレコックス
5	セレコックス
5	セレコックス
5	セレコックス
5	セレコックス
5	セレコックス
5	セレコックス
5	セレコックス
5	セレコックス
5	セレコックス
5	セレコックス
5	セレコックス
5	セレコックス
5	セレコックス
5	セレコックス
5	セレコックス
5	セレコックス
5	セレコックス
5	セレコックス
5	セレコックス
5	セレコックス
5	セレコックス
5	セレコックス
5	セレコックス
5	セレコックス
5	セレコックス
5	セレコックス
5	セレコックス
5	セレコックス
5	セレコックス
5	セレコックス
5	セレコックス
5	セレコックス
5	セレコックス
5	セレコックス
5	セレコックス
5	セレコックス
5	セレコックス
5	セレコックス
5	セレコックス
5	セレコックス
5	セレコックス
5	セレコックス
5	セレコックス
5	セレコックス
5	セレコックス
5	セレコックス
5	セレコックス
5	セレコックス
5	セレコックス
5	セレコックス
5	セレコックス
5	セレコックス
5	セレコックス
5	セレコックス
5	セレコックス
5	セレコックス
5	セレコックス
5	セレコックス
5	セレコックス
5	セレコックス
5	セレコックス
5	セレコックス
5	セレコックス
5	セレコックス
5	セレコックス
5	セレコックス
5	セレコックス
5	セレコックス
5	セレコックス
5	セレコックス
5	セレコックス
5	セレコックス
5	セレコックス
5	セレコックス
5	セレコックス
5	セレコックス
5	セレコックス
5	セレコックス
5	セレコックス
5	セレコックス
5	セレコックス
5	セレコックス
5	セレコックス
5	セレコックス
5	セレコックス
5	セレコックス
5	セレコックス
5	セレコックス
5	セレコックス
5	セレコックス
5	セレコックス
5	セレコックス
5	セレコックス
5	セレコックス
5	セレコックス
5	セレコックス
5	セレコックス
5	セレコックス
5	セレコックス
5	セレコックス
5	セレコックス
5	セレコックス
5	セレコックス
5	セレコックス
5	セレコックス
5	セレコックス
5	セレコックス
5	セレコックス
5	セレコックス
5	セレコックス
5	セレコックス
5	セレコックス
5	セレコックス
5	セレコックス
5	セレコックス
5	セレコックス
5	セレコックス
5	セレコックス
5	セレコックス
5	セレコックス
5	セレコックス
5	セレコックス
5	セレコックス
5	セレコックス
5	セレコックス
5	セレコックス
5	セレコックス
5	セレコックス
5	セレコックス
5	セレコックス
5	セレコックス
5	セレコックス
5	セレコックス
5	セレコックス
5	セレコックス
5	セレコックス
5	セレコックス
5	セレコックス
5	セレコックス
5	セレコックス
5	セレコックス
5	セレコックス
5	セレコックス
5	セレコックス
5	セレコックス
5	セレコックス
5	セレコックス
5	セレコックス
5	セレコックス
5	セレコックス
5	セレコックス
5	セレコックス
5	セレコックス
5	セレコックス
5	セレコックス
5	セレコックス
5	セレコックス
5	セレコックス
5	セレコックス
5	セレコックス
5	セレコックス
5	セレコックス
5	セレコックス
5	セレコックス
5	セレコックス
5	セレコックス
5	セレコックス
5	セレコックス
5	セレコックス
5	セレコックス
5	セレコックス
5	セレコックス
5	セレコックス
5	セレコックス
5	セレコックス
5	セレコックス
5	セレコックス
5	セレコックス
5	セレコックス
5	セレコックス
5	セレコックス
5	セレコックス
5	セレコックス
5	セレコックス
5	セレコックス
5	セレコックス
5	セレコックス
5	セレコックス
5	セレコックス
5	セレコックス
5	セレコックス
	5

## Sheet: cox選択性なし
LANZA score	NSAID
0	ロルカム
0	ロルカム
5	ロキソニン
5	ロキソニン
5	ロキソニン
5	ロキソニン
5	ロキソニン
5	ロキソニン
5	ロキソニン
5	ロキソニン
5	ロキソニン
5	ロキソニン
5	ロキソニン
5	ロキソニン
5	ロキソニン
5	ロキソニン
5	ロキソニン
5	ロキソニン
5	ロキソニン
5	ロキソニン
5	ロキソニン
5	ロキソニン
5	ロキソニン
5	ロキソニン
5	ロキソニン
5	ロキソニン
5	ロキソニン
4	ロキソニン
4	ロキソニン
4	ロキソニン
4	ロキソニン
4	ロキソニン
4	ロキソニン
3	ロキソニン
3	ロキソニン
3	ロキソニン
2	ロキソニン
2	ロキソニン
2	ロキソニン
2	ロキソニン
2	ロキソニン
2	ロキソニン
2	ロキソニン
2	ロキソニン
2	ロキソニン
2	ロキソニン
2	ロキソニン
2	ロキソニン
2	ロキソニン
1	ロキソニン
1	ロキソニン
1	ロキソニン
1	ロキソニン
1	ロキソニン
1	ロキソニン
1	ロキソニン
0	ロキソニン
0	ロキソニン
0	ロキソニン
0	ロキソニン
0	ロキソニン
0	ロキソニン
0	ロキソニン
0	ロキソニン
0	ロキソニン
0	ロキソニン
0	ロキソニン
0	ロキソニン
0	ロキソニン
0	ロキソニン
0	ロキソニン
0	ロキソニン
0	ロキソニン
0	ロキソニン
0	ロキソニン
0	ロキソニン
0	ロキソニン
0	ロキソニン
0	ロキソニン
0	ロキソニン
0	ロキソニン
0	ロキソニン
0	ロキソニン
0	ロキソニン
0	ロキソニン
0	ロキソニン
0	ロキソニン
0	ロキソニン
0	ロキソニン
0	ロキソニン
0	ロキソニン
0	ロキソニン
0	ロキソニン
0	ロキソニン
0	ロキソニン
0	ロキソニン
0	ロキソニン
0	ロキソニン
0	ロキソニン
0	ロキソニン
0	ロキソニン
0	ロキソニン
0	ロキソニン
0	ロキソニン
0	ロキソニン
0	ロキソニン
0	ロキソニン
0	ロキソニン
0	ロキソニン
0	ロキソニン
0	ロキソニン
0	ロキソニン
0	ロキソニン
0	ロキソニン
0	ロキソニン
0	ロキソニン
0	ロキソニン
0	ロキソニン
0	ロキソニン
0	ロキソニン
0	ロキソニン
0	ロキソニン
0	ロキソニン
0	ロキソニン
0	ロキソニン
0	ロキソニン
0	ロキソニン
0	ロキソニン
0	ロキソニン
0	ロキソニン
0	ロキソニン
0	ロキソニン
0	ロキソニン
0	ロキソニン
0	ロキソニン
0	ロキソニン
0	ロキソニン
0	ロキソニン
0	ロキソニン
0	ロキソニン
0	ロキソニン
0	ロキソニン
0	ロキソニン
0	ロキソニン
0	ロキソニン
0	ロキソニン
0	ロキソニン
0	ロキソニン
0	ロキソニン
0	ロキソニン
0	ロキソニン
0	ロキソニン
0	ロキソニン
0	ロキソニン
0	ロキソニン
0	ロキソニン
0	ロキソニン
0	ロキソニン
0	ロキソニン
0	ロキソニン
0	ロキソニン
0	ロキソニン
0	ロキソニン
0	ロキソニン
0	ロキソニン
0	ロキソニン
0	ロキソニン
0	ロキソニン
0	ロキソニン
0	ロキソニン
0	ロキソニン
0	ロキソニン
0	ロキソニン
0	ロキソニン
0	ロキソニン
0	ロキソニン
0	ロキソニン
0	ロキソニン
0	ロキソニン
0	ロキソニン
0	ロキソニン
0	ロキソニン
0	ロキソニン
0	ロキソニン
0	ロキソニン
0	ロキソニン
0	ロキソニン
0	ロキソニン
0	ロキソニン
0	ロキソニン
0	ロキソニン
0	ロキソニン
0	ロキソニン
0	ロキソニン
0	ロキソニン
0	ロキソニン
0	ロキソニン
0	ロキソニン
0	ロキソニン
0	ロキソニン
0	ロキソニン
0	ロキソニン
0	ロキソニン
0	ロキソニン
0	ロキソニン
0	ロキソニン
0	ロキソニン
0	ロキソニン
0	ロキソニン
0	ロキソニン
0	ロキソニン
0	ロキソニン
0	ロキソニン
0	ロキソニン
0	ロキソニン
0	ロキソニン
0	ロキソニン
0	ロキソニン
0	ロキソニン
0	ロキソニン
0	ロキソニン
0	ロキソニン
0	ロキソニン
0	ロキソニン
0	ロキソニン
0	ロキソニン
0	ロキソニン
0	ロキソニン
0	ロキソニン
0	ロキソニン
0	ロキソニン
0	ロキソニン
0	ロキソニン
0	ロキソニン
0	ロキソニン
0	ロキソニン
0	ロキソニン
0	ロキソニン
0	ロキソニン
0	ロキソニン
0	ロキソニン
0	ロキソニン
0	ロキソニン
0	ロキソニン
0	ロキソニン
0	ロキソニン
0	ロキソニン
0	ロキソニン
0	ロキソニン
0	ロキソニン
0	ロキソニン
0	ロキソニン
0	ロキソニン
0	ロキソニン
0	ロキソニン
0	ロキソニン
0	ロキソニン
0	ロキソニン
0	ロキソニン
0	ロキソニン
0	ロキソニン
0	ロキソニン
0	ロキソニン
0	ロキソニン
0	ロキソニン
0	ロキソニン
0	ロキソニン
0	ロキソニン
0	ロキソニン
0	ロキソニン
0	ロキソニン
0	ロキソニン
0	ロキソニン
0	ロキソニン
0	ロキソニン
0	ロキソニン
0	ロキソニン
0	ロキソニン
0	ロキソニン
0	ロキソニン
0	ロキソニン
0	ロキソニン
0	ロキソニン
0	ロキソニン
0	ロキソニン
0	レリフェン
0	レリフェン
0	ボルタレン座
0	ボルタレン座
0	ボルタレン座
0	ボルタレン座
5	ボルタレンSR
5	ボルタレンSR
5	ボルタレンSR
5	ボルタレンSR
5	ボルタレンSR
5	ボルタレンSR
5	ボルタレンSR
5	ボルタレンSR
2	ボルタレンSR
1	ボルタレンSR
1	ボルタレンSR
1	ボルタレンSR
0	ボルタレンSR
0	ボルタレンSR
0	ボルタレンSR
0	ボルタレンSR
0	ボルタレンSR
0	ボルタレンSR
0	ボルタレンSR
0	ボルタレンSR
0	ボルタレンSR
0	ボルタレンSR
0	ボルタレンSR
0	ボルタレンSR
0	ボルタレンSR
0	ボルタレンSR
5	ボルタレン
5	ボルタレン
5	ボルタレン
5	ボルタレン
5	ボルタレン
5	ボルタレン
5	ボルタレン
5	ボルタレン
5	ボルタレン
5	ボルタレン
4	ボルタレン
4	ボルタレン
2	ボルタレン
2	ボルタレン
2	ボルタレン
1	ボルタレン
1	ボルタレン
0	ボルタレン
0	ボルタレン
0	ボルタレン
0	ボルタレン
0	ボルタレン
0	ボルタレン
0	ボルタレン
0	ボルタレン
0	ボルタレン
0	ボルタレン
0	ボルタレン
0	ボルタレン
0	ボルタレン
0	ボルタレン
0	ボルタレン
0	ボルタレン
0	ボルタレン
0	ボルタレン
0	ボルタレン
0	ボルタレン
0	ボルタレン
0	フルカム
0	ソレトン
0	クリノリル、ボルタレン
5	クリノリル
4	クリノリル
2	クリノリル
1	クリノリル
0	クリノリル
0	クリノリル
0	クリノリル
0	クリノリル
0	クリノリル
0	クリノリル
0	クリノリル
0	クリノリル
0	クリノリル
0	クリノリル
0	クリノリル
0	クリノリル
0	クリノリル
0	クリノリル
0	クリノリル
0	クリノリル
0	クリノリル
0	クリノリル
5	インフリー
5	インフリー
5	インフリー
5	インフリー
2	インフリー
0	インフリー
0	インフリー
0	インフリー
0	インフリー
0	インフリー
0	インフリー
0	インフリー
0	インフリー
0	インフリー
0	インフリー
0	インフリー
0	インフリー
0	インフリー
0	インフリー
0	インフリー
0	インフリー
3	インテバン
2	インテバン
0	インテバン
0	インテバン
0	インテバン
0	インテバン
0	インテバン
0	インテバン
0	インテバン
0	インテバン
0	インテバン
0	インテバン
	0.825666

## Sheet: 全NSAID
LANZA score	NSAID
0	ロルカム
0	ロルカム
5	ロキソニン
5	ロキソニン
5	ロキソニン
5	ロキソニン
5	ロキソニン
5	ロキソニン
5	ロキソニン
5	ロキソニン
5	ロキソニン
5	ロキソニン
5	ロキソニン
5	ロキソニン
5	ロキソニン
5	ロキソニン
5	ロキソニン
5	ロキソニン
5	ロキソニン
5	ロキソニン
5	ロキソニン
5	ロキソニン
5	ロキソニン
5	ロキソニン
5	ロキソニン
5	ロキソニン
5	ロキソニン
4	ロキソニン
4	ロキソニン
4	ロキソニン
4	ロキソニン
4	ロキソニン
4	ロキソニン
3	ロキソニン
3	ロキソニン
3	ロキソニン
2	ロキソニン
2	ロキソニン
2	ロキソニン
2	ロキソニン
2	ロキソニン
2	ロキソニン
2	ロキソニン
2	ロキソニン
2	ロキソニン
2	ロキソニン
2	ロキソニン
2	ロキソニン
2	ロキソニン
1	ロキソニン
1	ロキソニン
1	ロキソニン
1	ロキソニン
1	ロキソニン
1	ロキソニン
1	ロキソニン
0	ロキソニン
0	ロキソニン
0	ロキソニン
0	ロキソニン
0	ロキソニン
0	ロキソニン
0	ロキソニン
0	ロキソニン
0	ロキソニン
0	ロキソニン
0	ロキソニン
0	ロキソニン
0	ロキソニン
0	ロキソニン
0	ロキソニン
0	ロキソニン
0	ロキソニン
0	ロキソニン
0	ロキソニン
0	ロキソニン
0	ロキソニン
0	ロキソニン
0	ロキソニン
0	ロキソニン
0	ロキソニン
0	ロキソニン
0	ロキソニン
0	ロキソニン
0	ロキソニン
0	ロキソニン
0	ロキソニン
0	ロキソニン
0	ロキソニン
0	ロキソニン
0	ロキソニン
0	ロキソニン
0	ロキソニン
0	ロキソニン
0	ロキソニン
0	ロキソニン
0	ロキソニン
0	ロキソニン
0	ロキソニン
0	ロキソニン
0	ロキソニン
0	ロキソニン
0	ロキソニン
0	ロキソニン
0	ロキソニン
0	ロキソニン
0	ロキソニン
0	ロキソニン
0	ロキソニン
0	ロキソニン
0	ロキソニン
0	ロキソニン
0	ロキソニン
0	ロキソニン
0	ロキソニン
0	ロキソニン
0	ロキソニン
0	ロキソニン
0	ロキソニン
0	ロキソニン
0	ロキソニン
0	ロキソニン
0	ロキソニン
0	ロキソニン
0	ロキソニン
0	ロキソニン
0	ロキソニン
0	ロキソニン
0	ロキソニン
0	ロキソニン
0	ロキソニン
0	ロキソニン
0	ロキソニン
0	ロキソニン
0	ロキソニン
0	ロキソニン
0	ロキソニン
0	ロキソニン
0	ロキソニン
0	ロキソニン
0	ロキソニン
0	ロキソニン
0	ロキソニン
0	ロキソニン
0	ロキソニン
0	ロキソニン
0	ロキソニン
0	ロキソニン
0	ロキソニン
0	ロキソニン
0	ロキソニン
0	ロキソニン
0	ロキソニン
0	ロキソニン
0	ロキソニン
0	ロキソニン
0	ロキソニン
0	ロキソニン
0	ロキソニン
0	ロキソニン
0	ロキソニン
0	ロキソニン
0	ロキソニン
0	ロキソニン
0	ロキソニン
0	ロキソニン
0	ロキソニン
0	ロキソニン
0	ロキソニン
0	ロキソニン
0	ロキソニン
0	ロキソニン
0	ロキソニン
0	ロキソニン
0	ロキソニン
0	ロキソニン
0	ロキソニン
0	ロキソニン
0	ロキソニン
0	ロキソニン
0	ロキソニン
0	ロキソニン
0	ロキソニン
0	ロキソニン
0	ロキソニン
0	ロキソニン
0	ロキソニン
0	ロキソニン
0	ロキソニン
0	ロキソニン
0	ロキソニン
0	ロキソニン
0	ロキソニン
0	ロキソニン
0	ロキソニン
0	ロキソニン
0	ロキソニン
0	ロキソニン
0	ロキソニン
0	ロキソニン
0	ロキソニン
0	ロキソニン
0	ロキソニン
0	ロキソニン
0	ロキソニン
0	ロキソニン
0	ロキソニン
0	ロキソニン
0	ロキソニン
0	ロキソニン
0	ロキソニン
0	ロキソニン
0	ロキソニン
0	ロキソニン
0	ロキソニン
0	ロキソニン
0	ロキソニン
0	ロキソニン
0	ロキソニン
0	ロキソニン
0	ロキソニン
0	ロキソニン
0	ロキソニン
0	ロキソニン
0	ロキソニン
0	ロキソニン
0	ロキソニン
0	ロキソニン
0	ロキソニン
0	ロキソニン
0	ロキソニン
0	ロキソニン
0	ロキソニン
0	ロキソニン
0	ロキソニン
0	ロキソニン
0	ロキソニン
0	ロキソニン
0	ロキソニン
0	ロキソニン
0	ロキソニン
0	ロキソニン
0	ロキソニン
0	ロキソニン
0	ロキソニン
0	ロキソニン
0	ロキソニン
0	ロキソニン
0	ロキソニン
0	ロキソニン
0	ロキソニン
0	ロキソニン
0	ロキソニン
0	ロキソニン
0	ロキソニン
0	ロキソニン
0	ロキソニン
0	ロキソニン
0	ロキソニン
0	ロキソニン
0	ロキソニン
0	ロキソニン
0	ロキソニン
0	ロキソニン
0	ロキソニン
0	ロキソニン
0	ロキソニン
0	ロキソニン
0	ロキソニン
0	ロキソニン
0	ロキソニン
0	ロキソニン
0	ロキソニン
0	ロキソニン
0	ロキソニン
0	ロキソニン
0	ロキソニン
0	ロキソニン
0	ロキソニン
0	ロキソニン
0	ロキソニン
0	ロキソニン
0	ロキソニン
0	ロキソニン
0	ロキソニン
0	レリフェン
0	レリフェン
5	モービック
5	モービック
5	モービック
5	モービック
5	モービック
5	モービック
5	モービック
5	モービック
5	モービック
5	モービック
5	モービック
5	モービック
5	モービック
5	モービック
4	モービック
4	モービック
4	モービック
2	モービック
2	モービック
2	モービック
2	モービック
1	モービック
1	モービック
1	モービック
1	モービック
1	モービック
0	モービック
0	モービック
0	モービック
0	モービック
0	モービック
0	モービック
0	モービック
0	モービック
0	モービック
0	モービック
0	モービック
0	モービック
0	モービック
0	モービック
0	モービック
0	モービック
0	モービック
0	モービック
0	モービック
0	モービック
0	モービック
0	モービック
0	モービック
0	モービック
0	モービック
0	モービック
0	モービック
0	モービック
0	モービック
0	モービック
0	モービック
0	モービック
0	モービック
0	モービック
0	モービック
0	モービック
0	モービック
0	モービック
0	モービック
0	モービック
0	モービック
0	モービック
0	モービック
0	モービック
0	モービック
0	モービック
0	モービック
0	モービック
0	モービック
0	モービック
0	モービック
0	モービック
0	モービック
0	モービック
0	モービック
0	モービック
0	モービック
0	モービック
0	モービック
0	モービック
0	モービック
0	モービック
0	モービック
0	モービック
0	モービック
0	モービック
0	モービック
0	モービック
0	モービック
0	モービック
0	モービック
0	モービック
0	モービック
0	モービック
0	モービック
0	モービック
0	モービック
0	モービック
0	モービック
0	モービック
0	モービック
0	モービック
0	モービック
0	モービック
0	モービック
0	モービック
0	モービック
0	モービック
0	モービック
0	モービック
0	モービック
0	モービック
0	モービック
0	モービック
0	モービック
0	モービック
0	モービック
0	モービック
0	モービック
0	モービック
0	モービック
0	モービック
0	モービック
0	モービック
0	モービック
0	モービック
0	モービック
0	モービック
0	モービック
0	モービック
0	モービック
0	モービック
0	モービック
0	モービック
0	モービック
0	モービック
0	モービック
0	モービック
0	モービック
0	モービック
0	モービック
0	モービック
0	モービック
0	モービック
0	モービック
0	モービック
0	モービック
0	モービック
0	モービック
0	モービック
0	モービック
0	モービック
0	モービック
0	モービック
0	モービック
0	モービック
0	モービック
0	モービック
0	モービック
0	モービック
0	ボルタレン座
0	ボルタレン座
0	ボルタレン座
0	ボルタレン座
5	ボルタレンSR
5	ボルタレンSR
5	ボルタレンSR
5	ボルタレンSR
5	ボルタレンSR
5	ボルタレンSR
5	ボルタレンSR
5	ボルタレンSR
2	ボルタレンSR
1	ボルタレンSR
1	ボルタレンSR
1	ボルタレンSR
0	ボルタレンSR
0	ボルタレンSR
0	ボルタレンSR
0	ボルタレンSR
0	ボルタレンSR
0	ボルタレンSR
0	ボルタレンSR
0	ボルタレンSR
0	ボルタレンSR
0	ボルタレンSR
0	ボルタレンSR
0	ボルタレンSR
0	ボルタレンSR
0	ボルタレンSR
5	ボルタレン
5	ボルタレン
5	ボルタレン
5	ボルタレン
5	ボルタレン
5	ボルタレン
5	ボルタレン
5	ボルタレン
5	ボルタレン
5	ボルタレン
4	ボルタレン
4	ボルタレン
2	ボルタレン
2	ボルタレン
2	ボルタレン
1	ボルタレン
1	ボルタレン
0	ボルタレン
0	ボルタレン
0	ボルタレン
0	ボルタレン
0	ボルタレン
0	ボルタレン
0	ボルタレン
0	ボルタレン
0	ボルタレン
0	ボルタレン
0	ボルタレン
0	ボルタレン
0	ボルタレン
0	ボルタレン
0	ボルタレン
0	ボルタレン
0	ボルタレン
0	ボルタレン
0	ボルタレン
0	ボルタレン
0	ボルタレン
0	フルカム
5	ハイペン
5	ハイペン
5	ハイペン
5	ハイペン
5	ハイペン
5	ハイペン
5	ハイペン
5	ハイペン
5	ハイペン
5	ハイペン
5	ハイペン
5	ハイペン
5	ハイペン
5	ハイペン
5	ハイペン
5	ハイペン
5	ハイペン
5	ハイペン
5	ハイペン
5	ハイペン
5	ハイペン
5	ハイペン
3	ハイペン
3	ハイペン
3	ハイペン
3	ハイペン
3	ハイペン
2	ハイペン
2	ハイペン
2	ハイペン
2	ハイペン
2	ハイペン
2	ハイペン
2	ハイペン
2	ハイペン
2	ハイペン
2	ハイペン
2	ハイペン
2	ハイペン
1	ハイペン
1	ハイペン
1	ハイペン
1	ハイペン
1	ハイペン
1	ハイペン
1	ハイペン
1	ハイペン
1	ハイペン
0	ハイペン
0	ハイペン
0	ハイペン
0	ハイペン
0	ハイペン
0	ハイペン
0	ハイペン
0	ハイペン
0	ハイペン
0	ハイペン
0	ハイペン
0	ハイペン
0	ハイペン
0	ハイペン
0	ハイペン
0	ハイペン
0	ハイペン
0	ハイペン
0	ハイペン
0	ハイペン
0	ハイペン
0	ハイペン
0	ハイペン
0	ハイペン
0	ハイペン
0	ハイペン
0	ハイペン
0	ハイペン
0	ハイペン
0	ハイペン
0	ハイペン
0	ハイペン
0	ハイペン
0	ハイペン
0	ハイペン
0	ハイペン
0	ハイペン
0	ハイペン
0	ハイペン
0	ハイペン
0	ハイペン
0	ハイペン
0	ハイペン
0	ハイペン
0	ハイペン
0	ハイペン
0	ハイペン
0	ハイペン
0	ハイペン
0	ハイペン
0	ハイペン
0	ハイペン
0	ハイペン
0	ハイペン
0	ハイペン
0	ハイペン
0	ハイペン
0	ハイペン
0	ハイペン
0	ハイペン
0	ハイペン
0	ハイペン
0	ハイペン
0	ハイペン
0	ハイペン
0	ハイペン
0	ハイペン
0	ハイペン
0	ハイペン
0	ハイペン
0	ハイペン
0	ハイペン
0	ハイペン
0	ハイペン
0	ハイペン
0	ハイペン
0	ハイペン
0	ハイペン
0	ハイペン
0	ハイペン
0	ハイペン
0	ハイペン
0	ハイペン
0	ハイペン
0	ハイペン
0	ハイペン
0	ハイペン
0	ハイペン
0	ハイペン
0	ハイペン
0	ハイペン
0	ハイペン
0	ハイペン
0	ハイペン
0	ハイペン
0	ハイペン
0	ハイペン
0	ハイペン
0	ハイペン
0	ハイペン
0	ハイペン
0	ハイペン
0	ハイペン
0	ハイペン
0	ハイペン
0	ハイペン
0	ハイペン
0	ハイペン
0	ハイペン
0	ハイペン
0	ハイペン
0	ハイペン
0	ハイペン
0	ハイペン
0	ハイペン
0	ハイペン
0	ハイペン
0	ハイペン
0	ハイペン
0	ハイペン
0	ハイペン
0	ハイペン
0	ハイペン
0	ハイペン
0	ハイペン
0	ハイペン
0	ハイペン
0	ハイペン
0	ハイペン
0	ハイペン
0	ハイペン
0	ハイペン
0	ハイペン
0	ハイペン
0	ハイペン
0	ハイペン
0	ハイペン
0	ハイペン
0	ハイペン
0	ハイペン
0	ハイペン
0	ハイペン
0	ハイペン
0	ハイペン
0	ハイペン
0	ハイペン
0	ハイペン
0	ハイペン
0	ハイペン
0	ハイペン
0	ハイペン
0	ハイペン
0	ハイペン
0	ハイペン
0	ハイペン
0	ハイペン
0	ハイペン
0	ハイペン
0	ハイペン
0	ハイペン
0	ハイペン
0	ハイペン
0	ソレトン
5	セレコックス
5	セレコックス
5	セレコックス
5	セレコックス
5	セレコックス
5	セレコックス
5	セレコックス
5	セレコックス
5	セレコックス
5	セレコックス
5	セレコックス
5	セレコックス
5	セレコックス
4	セレコックス
3	セレコックス
3	セレコックス
2	セレコックス
2	セレコックス
1	セレコックス
1	セレコックス
1	セレコックス
1	セレコックス
1	セレコックス
1	セレコックス
1	セレコックス
1	セレコックス
0	セレコックス
0	セレコックス
0	セレコックス
0	セレコックス
0	セレコックス
0	セレコックス
0	セレコックス
0	セレコックス
0	セレコックス
0	セレコックス
0	セレコックス
0	セレコックス
0	セレコックス
0	セレコックス
0	セレコックス
0	セレコックス
0	セレコックス
0	セレコックス
0	セレコックス
0	セレコックス
0	セレコックス
0	セレコックス
0	セレコックス
0	セレコックス
0	セレコックス
0	セレコックス
0	セレコックス
0	セレコックス
0	セレコックス
0	セレコックス
0	セレコックス
0	セレコックス
0	セレコックス
0	セレコックス
0	セレコックス
0	セレコックス
0	セレコックス
0	セレコックス
0	セレコックス
0	セレコックス
0	セレコックス
0	セレコックス
0	セレコックス
0	セレコックス
0	セレコックス
0	セレコックス
0	セレコックス
0	セレコックス
0	セレコックス
0	セレコックス
0	セレコックス
0	セレコックス
0	セレコックス
0	セレコックス
0	セレコックス
0	セレコックス
0	セレコックス
0	セレコックス
0	セレコックス
0	セレコックス
0	セレコックス
0	セレコックス
0	セレコックス
0	セレコックス
0	セレコックス
0	セレコックス
0	セレコックス
0	セレコックス
0	セレコックス
0	セレコックス
0	セレコックス
0	セレコックス
0	セレコックス
0	セレコックス
0	セレコックス
0	セレコックス
0	セレコックス
0	セレコックス
0	セレコックス
0	セレコックス
0	セレコックス
0	セレコックス
0	セレコックス
0	セレコックス
0	セレコックス
0	セレコックス
0	セレコックス
0	セレコックス
0	セレコックス
0	セレコックス
0	セレコックス
0	セレコックス
0	セレコックス
0	セレコックス
0	セレコックス
0	セレコックス
0	セレコックス
0	セレコックス
0	セレコックス
0	セレコックス
0	セレコックス
0	セレコックス
0	セレコックス
0	セレコックス
0	セレコックス
0	セレコックス
0	セレコックス
0	セレコックス
0	セレコックス
0	セレコックス
0	セレコックス
0	セレコックス
0	セレコックス
0	セレコックス
0	セレコックス
0	セレコックス
0	セレコックス
0	セレコックス
0	セレコックス
0	セレコックス
0	セレコックス
0	セレコックス
0	セレコックス
0	セレコックス
0	セレコックス
0	セレコックス
0	セレコックス
0	セレコックス
0	セレコックス
0	セレコックス
0	セレコックス
0	セレコックス
0	セレコックス
0	セレコックス
0	セレコックス
0	セレコックス
0	セレコックス
0	セレコックス
0	セレコックス
0	セレコックス
0	セレコックス
0	セレコックス
0	セレコックス
0	セレコックス
0	セレコックス
0	セレコックス
0	セレコックス
0	セレコックス
0	セレコックス
0	セレコックス
0	セレコックス
0	セレコックス
0	セレコックス
0	セレコックス
0	セレコックス
0	セレコックス
0	セレコックス
0	セレコックス
0	セレコックス
0	セレコックス
0	セレコックス
0	セレコックス
0	セレコックス
0	セレコックス
0	セレコックス
0	セレコックス
0	セレコックス
0	セレコックス
0	セレコックス
0	セレコックス
0	セレコックス
0	セレコックス
0	セレコックス
0	セレコックス
0	セレコックス
0	セレコックス
0	セレコックス
0	セレコックス
0	セレコックス
0	セレコックス
0	セレコックス
0	セレコックス
0	セレコックス
0	セレコックス
0	セレコックス
0	セレコックス
0	セレコックス
0	セレコックス
0	セレコックス
0	セレコックス
0	セレコックス
0	セレコックス
0	セレコックス
0	セレコックス
0	セレコックス
0	クリノリル、ボルタレン
5	クリノリル
4	クリノリル
2	クリノリル
1	クリノリル
0	クリノリル
0	クリノリル
0	クリノリル
0	クリノリル
0	クリノリル
0	クリノリル
0	クリノリル
0	クリノリル
0	クリノリル
0	クリノリル
0	クリノリル
0	クリノリル
0	クリノリル
0	クリノリル
0	クリノリル
0	クリノリル
0	クリノリル
0	クリノリル
5	インフリー
5	インフリー
5	インフリー
5	インフリー
2	インフリー
0	インフリー
0	インフリー
0	インフリー
0	インフリー
0	インフリー
0	インフリー
0	インフリー
0	インフリー
0	インフリー
0	インフリー
0	インフリー
0	インフリー
0	インフリー
0	インフリー
0	インフリー
0	インフリー
3	インテバン
2	インテバン
0	インテバン
0	インテバン
0	インテバン
0	インテバン
0	インテバン
0	インテバン
0	インテバン
0	インテバン
0	インテバン
0	インテバン
	0.674257

## Sheet: NSAIDなし
LANZA score	NSAID
5
5
5
5
5
5
5
5
5
5
5
5
5
5
5
5
5
5
5
5
5
5
5
5
5
5
5
4
4
4
4
4
4
4
4
4
3
3
3
3
3
3
3
3
3
3
3
3
3
3
3
3
3
3
3
2
2
2
2
2
2
2
2
2
2
2
2
2
2
2
2
1
1
1
1
1
1
1
1
1
1
1
1
1
1
1
1
1
1
1
1
1
0
0
0
0
0
0
0
0
0
0
0
0
0
0
0
0
0
0
0
0
0
0
0
0
0
0
0
0
0
0
0
0
0
0
0
0
0
0
0
0
0
0
0
0
0
0
0
0
0
0
0
0
0
0
0
0
0
0
0
0
0
0
0
0
0
0
0
0
0
0
0
0
0
0
0
0
0
0
0
0
0
0
0
0
0
0
0
0
0
0
0
0
0
0
0
0
0
0
0
0
0
0
0
0
0
0
0
0
0
0
0
0
0
0
0
0
0
0
0
0
0
0
0
0
0
0
0
0
0
0
0
0
0
0
0
0
0
0
0
0
0
0
0
0
0
0
0
0
0
0
0
0
0
0
0
0
0
0
0
0
0
0
0
0
0
0
0
0
0
0
0
0
0
0
0
0
0
0
0
0
0
0
0
0
0
0
0
0
0
0
0
0
0
0
0
0
0
0
0
0
0
0
0
0
0
0
0
0
0
0
0
0
0
0
0
0
0
0
0
0
0
0
0
0
0
0
0
0
0
0
0
0
0
0
0
0
0
0
0
0
0
0
0
0
0
0
0
0
0
0
0
0
0
0
0
0
0
0
0
0
0
0
0
0
0
0
0
0
0
0
0
0
0
0
0
0
0
0
0
0
0
0
0
0
0
0
0
0
0
0
0
0
0
0
0
0
0
0
0
0
0
0
0
0
0
0
0
0
0
0
0
0
0
0
0
0
0
0
0
0
0
0
0
0
0
0
0
0
0
0
0
0
0
0
0
0
0
0
0
0
0
0
0
0
0
0
0
0
0
0
0
0
0
0
0
0
0
0
0
0
0
0
0
0
0
0
0
0
0
0
0
0
0
0
0
0
0
0
0
0
0
0
0
0
0
0
0
0
0
0
0
0
0
0
0
0
0
0
0
0
0
0
0
0
0
0
0
0
0
0
0
0
0
0
0
0
0
0
0
0
0
0
0
0
0
0
0
0
0
0
0
0
0
0
0
0
0
0
0
0
0
0
0
0
0
0
0
0
0
0
0
0
0
0
0
0
0
0
0
0
0
0
0
0
0
0
0
0
0
0
0
0
0
0
0
0
0
0
0
0
0
0
0
0
0
0
0
0
0
0
0
0
0
0
0
0
0
0
0
0
0
0
0
0
0
0
0
0
0
0
0
0
0
0
0
0
0
0
0
0
0
0
0
0
0
0
0
0
0
0
0
0
0
0
0
0
0
0
0
0
0
0
0
0
0
0
0
0
0
0
0
0
0
0
0
0
0
0
0
0
0
0
0
0
0
0
0
0
0
0
0
0
0
0
0
0
0
0
0
0
0
0
0
0
0
0
0
0
0
0
0
0
0
0
0
0
0
0
0
0
0
0
0
0
0.403736

## Sheet: セレコックスのみ
LANZA score	NSAID
5	セレコックス
5	セレコックス
5	セレコックス
5	セレコックス
5	セレコックス
5	セレコックス
5	セレコックス
5	セレコックス
5	セレコックス
5	セレコックス
5	セレコックス
5	セレコックス
5	セレコックス
4	セレコックス
3	セレコックス
3	セレコックス
2	セレコックス
2	セレコックス
1	セレコックス
1	セレコックス
1	セレコックス
1	セレコックス
1	セレコックス
1	セレコックス
1	セレコックス
1	セレコックス
0	セレコックス
0	セレコックス
0	セレコックス
0	セレコックス
0	セレコックス
0	セレコックス
0	セレコックス
0	セレコックス
0	セレコックス
0	セレコックス
0	セレコックス
0	セレコックス
0	セレコックス
0	セレコックス
0	セレコックス
0	セレコックス
0	セレコックス
0	セレコックス
0	セレコックス
0	セレコックス
0	セレコックス
0	セレコックス
0	セレコックス
0	セレコックス
0	セレコックス
0	セレコックス
0	セレコックス
0	セレコックス
0	セレコックス
0	セレコックス
0	セレコックス
0	セレコックス
0	セレコックス
0	セレコックス
0	セレコックス
0	セレコックス
0	セレコックス
0	セレコックス
0	セレコックス
0	セレコックス
0	セレコックス
0	セレコックス
0	セレコックス
0	セレコックス
0	セレコックス
0	セレコックス
0	セレコックス
0	セレコックス
0	セレコックス
0	セレコックス
0	セレコックス
0	セレコックス
0	セレコックス
0	セレコックス
0	セレコックス
0	セレコックス
0	セレコックス
0	セレコックス
0	セレコックス
0	セレコックス
0	セレコックス
0	セレコックス
0	セレコックス
0	セレコックス
0	セレコックス
0	セレコックス
0	セレコックス
0	セレコックス
0	セレコックス
0	セレコックス
0	セレコックス
0	セレコックス
0	セレコックス
0	セレコックス
0	セレコックス
0	セレコックス
0	セレコックス
0	セレコックス
0	セレコックス
0	セレコックス
0	セレコックス
0	セレコックス
0	セレコックス
0	セレコックス
0	セレコックス
0	セレコックス
0	セレコックス
0	セレコックス
0	セレコックス
0	セレコックス
0	セレコックス
0	セレコックス
0	セレコックス
0	セレコックス
0	セレコックス
0	セレコックス
0	セレコックス
0	セレコックス
0	セレコックス
0	セレコックス
0	セレコックス
0	セレコックス
0	セレコックス
0	セレコックス
0	セレコックス
0	セレコックス
0	セレコックス
0	セレコックス
0	セレコックス
0	セレコックス
0	セレコックス
0	セレコックス
0	セレコックス
0	セレコックス
0	セレコックス
0	セレコックス
0	セレコックス
0	セレコックス
0	セレコックス
0	セレコックス
0	セレコックス
0	セレコックス
0	セレコックス
0	セレコックス
0	セレコックス
0	セレコックス
0	セレコックス
0	セレコックス
0	セレコックス
0	セレコックス
0	セレコックス
0	セレコックス
0	セレコックス
0	セレコックス
0	セレコックス
0	セレコックス
0	セレコックス
0	セレコックス
0	セレコックス
0	セレコックス
0	セレコックス
0	セレコックス
0	セレコックス
0	セレコックス
0	セレコックス
0	セレコックス
0	セレコックス
0	セレコックス
0	セレコックス
0	セレコックス
0	セレコックス
0	セレコックス
0	セレコックス
0	セレコックス
0	セレコックス
0	セレコックス
0	セレコックス
0	セレコックス
0	セレコックス
0	セレコックス
0	セレコックス
0	セレコックス
0	セレコックス
0	セレコックス
0	セレコックス
0	セレコックス
0	セレコックス
0	セレコックス
0	セレコックス
0	セレコックス
0	セレコックス
0	セレコックス
0	セレコックス
0	セレコックス
0	セレコックス
0	セレコックス
0	セレコックス
0	セレコックス
0	セレコックス
0	セレコックス
0	セレコックス
0	セレコックス
0	セレコックス
0	セレコックス
0	セレコックス
0	セレコックス
0	セレコックス
0	セレコックス
0	セレコックス
0	セレコックス
0	セレコックス
0	セレコックス
0	セレコックス
0	セレコックス
0	セレコックス
	0.393665

## Sheet: LANZAまとめ
全NSAID	COX2選択性あり	COX選択性なし	セレコキシブ	NSAIDなし
0	5	0	5	5
0	5	0	5	5
5	5	5	5	5
5	5	5	5	5
5	5	5	5	5
5	5	5	5	5
5	5	5	5	5
5	5	5	5	5
5	5	5	5	5
5	5	5	5	5
5	5	5	5	5
5	5	5	5	5
5	5	5	5	5
5	5	5	4	5
5	5	5	3	5
5	5	5	3	5
5	5	5	2	5
5	5	5	2	5
5	5	5	1	5
5	5	5	1	5
5	5	5	1	5
5	5	5	1	5
5	5	5	1	5
5	5	5	1	5
5	5	5	1	5
5	5	5	1	5
5	5	5	0	5
4	5	4	0	4
4	5	4	0	4
4	5	4	0	4
4	5	4	0	4
4	5	4	0	4
4	5	4	0	4
3	5	3	0	4
3	5	3	0	4
3	5	3	0	4
2	5	2	0	3
2	5	2	0	3
2	5	2	0	3
2	5	2	0	3
2	5	2	0	3
2	5	2	0	3
2	5	2	0	3
2	5	2	0	3
2	5	2	0	3
2	5	2	0	3
2	5	2	0	3
2	5	2	0	3
2	5	2	0	3
1	5	1	0	3
1	5	1	0	3
1	5	1	0	3
1	5	1	0	3
1	5	1	0	3
1	5	1	0	3
1	5	1	0	2
0	5	0	0	2
0	5	0	0	2
0	5	0	0	2
0	5	0	0	2
0	5	0	0	2
0	5	0	0	2
0	5	0	0	2
0	5	0	0	2
0	5	0	0	2
0	5	0	0	2
0	5	0	0	2
0	5	0	0	2
0	5	0	0	2
0	5	0	0	2
0	5	0	0	2
0	5	0	0	1
0	5	0	0	1
0	5	0	0	1
0	5	0	0	1
0	5	0	0	1
0	5	0	0	1
0	5	0	0	1
0	5	0	0	1
0	5	0	0	1
0	5	0	0	1
0	5	0	0	1
0	5	0	0	1
0	5	0	0	1
0	5	0	0	1
0	5	0	0	1
0	5	0	0	1
0	5	0	0	1
0	5	0	0	1
0	5	0	0	1
0	5	0	0	1
0	5	0	0	1
0	5	0	0	0
0	5	0	0	0
0	5	0	0	0
0	5	0	0	0
0	5	0	0	0
0	5	0	0	0
0	5	0	0	0
0	5	0	0	0
0	5	0	0	0
0	5	0	0	0
0	5	0	0	0
0	5	0	0	0
0	5	0	0	0
0	5	0	0	0
0	5	0	0	0
0	5	0	0	0
0	5	0	0	0
0	5	0	0	0
0	5	0	0	0
0	5	0	0	0
0	5	0	0	0
0	5	0	0	0
0	5	0	0	0
0	5	0	0	0
0	5	0	0	0
0	5	0	0	0
0	5	0	0	0
0	5	0	0	0
0	5	0	0	0
0	5	0	0	0
0	5	0	0	0
0	5	0	0	0
0	5	0	0	0
0	5	0	0	0
0	5	0	0	0
0	5	0	0	0
0	5	0	0	0
0	5	0	0	0
0	5	0	0	0
0	5	0	0	0
0	5	0	0	0
0	5	0	0	0
0	5	0	0	0
0	5	0	0	0
0	5	0	0	0
0	5	0	0	0
0	5	0	0	0
0	5	0	0	0
0	5	0	0	0
0	5	0	0	0
0	5	0	0	0
0	5	0	0	0
0	5	0	0	0
0	5	0	0	0
0	5	0	0	0
0	5	0	0	0
0	5	0	0	0
0	5	0	0	0
0	5	0	0	0
0	5	0	0	0
0	5	0	0	0
0	5	0	0	0
0	5	0	0	0
0	5	0	0	0
0	5	0	0	0
0	5	0	0	0
0	5	0	0	0
0	5	0	0	0
0	5	0	0	0
0	5	0	0	0
0	5	0	0	0
0	5	0	0	0
0	5	0	0	0
0	5	0	0	0
0	5	0	0	0
0	5	0	0	0
0	5	0	0	0
0	5	0	0	0
0	5	0	0	0
0	5	0	0	0
0	5	0	0	0
0	5	0	0	0
0	5	0	0	0
0	5	0	0	0
0	5	0	0	0
0	5	0	0	0
0	5	0	0	0
0	5	0	0	0
0	5	0	0	0
0	5	0	0	0
0	5	0	0	0
0	5	0	0	0
0	5	0	0	0
0	5	0	0	0
0	5	0	0	0
0	5	0	0	0
0	5	0	0	0
0	5	0	0	0
0	5	0	0	0
0	5	0	0	0
0	5	0	0	0
0	5	0	0	0
0	5	0	0	0
0	5	0	0	0
0	5	0	0	0
0	5	0	0	0
0	5	0	0	0
0	5	0	0	0
0	5	0	0	0
0	5	0	0	0
0	5	0	0	0
0	5	0	0	0
0	5	0	0	0
0	5	0	0	0
0	5	0	0	0
0	5	0	0	0
0	5	0	0	0
0	5	0	0	0
0	5	0	0	0
0	5	0	0	0
0	5	0	0	0
0	5	0	0	0
0	5	0	0	0
0	5	0	0	0
0	5	0	0	0
0	5	0	0	0
0	5	0	0	0
0	5	0	0	0
0	5	0	0	0
0	5	0		0
0	5	0		0
0	5	0		0
0	5	0		0
0	5	0		0
0	5	0		0
0	5	0		0
0	5	0		0
0	5	0		0
0	5	0		0
0	5	0		0
0	5	0		0
0	5	0		0
0	5	0		0
0	5	0		0
0	5	0		0
0	5	0		0
0	5	0		0
0	5	0		0
0	5	0		0
0	5	0		0
0	5	0		0
0	5	0		0
0	5	0		0
0	5	0		0
0	5	0		0
0	5	0		0
0	5	0		0
0	5	0		0
0	5	0		0
0	5	0		0
0	5	0		0
0	5	0		0
0	5	0		0
0	5	0		0
0	5	0		0
0	5	0		0
0	5	0		0
0	5	0		0
0	5	0		0
0	5	0		0
0	5	0		0
0	5	0		0
0	5	0		0
0	5	0		0
0	5	0		0
0	5	0		0
0	5	0		0
0	5	0		0
0	5	0		0
0	5	0		0
0	5	0		0
0	5	0		0
0	5	0		0
0	5	0		0
0	5	0		0
0	5	0		0
0	5	0		0
0	5	0		0
0	5	0		0
0	5	0		0
0	5	0		0
0	5	0		0
0	5	0		0
0	5	0		0
0	5	0		0
5	5	0		0
5	5	0		0
5	5	0		0
5	5	0		0
5	5	5		0
5	5	5		0
5	5	5		0
5	5	5		0
5	5	5		0
5	5	5		0
5	5	5		0
5	5	5		0
5	5	2		0
5	5	1		0
4	5	1		0
4	5	1		0
4	5	0		0
2	5	0		0
2	5	0		0
2	5	0		0
2	5	0		0
1	5	0		0
1	5	0		0
1	5	0		0
1	5	0		0
1	5	0		0
0	5	0		0
0	5	0		0
0	5	0		0
0	5	0		0
0	5	5		0
0	5	5		0
0	5	5		0
0	5	5		0
0	5	5		0
0	5	5		0
0	5	5		0
0	5	5		0
0	5	5		0
0	5	5		0
0	5	4		0
0	5	4		0
0	5	2		0
0	5	2		0
0	5	2		0
0	5	1		0
0	5	1		0
0	5	0		0
0	5	0		0
0	5	0		0
0	5	0		0
0	5	0		0
0	5	0		0
0	5	0		0
0	5	0		0
0	5	0		0
0	5	0		0
0	5	0		0
0	5	0		0
0	5	0		0
0	5	0		0
0	5	0		0
0	5	0		0
0	5	0		0
0	5	0		0
0	5	0		0
0	5	0		0
0	5	0		0
0	5	0		0
0	5	0		0
0	5	0		0
0	5	5		0
0	5	4		0
0	5	2		0
0	5	1		0
0	5	0		0
0	5	0		0
0	5	0		0
0	5	0		0
0	5	0		0
0	5	0		0
0	5	0		0
0	5	0		0
0	5	0		0
0	5	0		0
0	5	0		0
0	5	0		0
0	5	0		0
0	5	0		0
0	5	0		0
0	5	0		0
0	5	0		0
0	5	0		0
0	5	5		0
0	5	5		0
0	5	5		0
0	5	5		0
0	5	2		0
0	5	0		0
0	5	0		0
0	5	0		0
0	5	0		0
0	5	0		0
0	5	0		0
0	5	0		0
0	5	0		0
0	5	0		0
0	5	0		0
0	5	0		0
0	5	0		0
0	5	0		0
0	5	0		0
0	5	0		0
0	5	0		0
0	5	3		0
0	5	2		0
0	5	0		0
0	5	0		0
0	5	0		0
0	5	0		0
0	5	0		0
0	5	0		0
0	5	0		0
0	5	0		0
0	5	0		0
0	5	0		0
0	5			0
0	5			0
0	5			0
0	5			0
0	5			0
0	5			0
0	5			0
0	5			0
0	5			0
0	5			0
0	5			0
0	5			0
0	5			0
0	5			0
0	5			0
0	5			0
0	5			0
0	5			0
0	5			0
0	5			0
0	5			0
0	5			0
0	5			0
0	5			0
0	5			0
0	5			0
0	5			0
0	5			0
0	5			0
0	5			0
0	5			0
0	5			0
0	5			0
0	5			0
0	5			0
0	5			0
0	5			0
0	5			0
0	5			0
0	5			0
0	5			0
0	5			0
0	5			0
0	5			0
5	5			0
5	5			0
5	5			0
5	5			0
5	5			0
5	5			0
5	5			0
5	5			0
2	5			0
1	5			0
1	5			0
1	5			0
0	5			0
0	5			0
0	5			0
0	5			0
0	5			0
0	5			0
0	5			0
0	5			0
0	5			0
0	5			0
0	5			0
0	5			0
0	5			0
0	5			0
5	5			0
5	5			0
5	5			0
5	5			0
5	5			0
5	5			0
5	5			0
5	5			0
5	5			0
5	5			0
4	5			0
4	5			0
2	5			0
2	5			0
2	5			0
1	5			0
1	5			0
0	5			0
0	5			0
0	5			0
0	5			0
0	5			0
0	5			0
0	5			0
0	5			0
0	5			0
0	5			0
0	5			0
0	5			0
0	5			0
0	5			0
0	5			0
0	5			0
0	5			0
0	5			0
0	5			0
0	5			0
0	5			0
0	5			0
5	5			0
5	5			0
5	5			0
5	5			0
5	5			0
5	5			0
5	5			0
5	5			0
5	5			0
5	5			0
5	5			0
5	5			0
5	5			0
5	5			0
5	5			0
5	5			0
5	5			0
5	5			0
5	5			0
5	5			0
5	5			0
5	5			0
3	5			0
3	5			0
3	5			0
3	5			0
3	5			0
2	5			0
2	5			0
2	5			0
2	5			0
2	5			0
2	5			0
2	5			0
2	5			0
2	5			0
2	5			0
2	5			0
2	5			0
1	5			0
1	5			0
1	5			0
1	5			0
1	5			0
1	5			0
1	5			0
1	5			0
1	5			0
0	5			0
0	5			0
0	5			0
0	5			0
0	5			0
0	5			0
0	5			0
0	5			0
0	5			0
0	5			0
0	5			0
0	5			0
0	5			0
0	5			0
0	5			0
0	5			0
0	5			0
0	5			0
0	5			0
0	5			0
0	5			0
0	5			0
0	5			0
0	5			0
0	5			0
0	5			0
0	5			0
0				0
0				0
0				0
0				0
0				0
0				0
0				0
0				0
0				0
0				0
0				0
0				0
0				0
0				0
0				0
0				0
0				0
0				0
0				0
0				0
0				0
0				0
0				0
0				0
0				0
0				0
0				0
0				0
0				0
0				0
0				0
0				0
0				0
0				0
0				0
0				0
0				0
0				0
0				0
0				0
0				0
0				0
0				0
0				0
0				0
0				0
0				0
0				0
0				0
0				0
0				0
0				0
0				0
0				0
0				0
0				0
0				0
0				0
0				0
0				0
0				0
0				0
0				0
0				0
0				0
0				0
0				0
0				0
0				0
0				0
0				0
0				0
0				0
0				0
0				0
0				0
0				0
0				0
0				0
0				0
0				0
0				0
0				0
0				0
0				0
0				0
0				0
0				0
0				0
0				0
0				0
0				0
0				0
0				0
0				0
0				0
0				0
0				0
0				0
0				0.403736
0
0
0
0
0
0
0
0
0
0
0
0
0
0
0
0
0
0
0
0
0
0
0
0
0
0
0
0
0
0
0
0
0
0
0
0
5
5
5
5
5
5
5
5
5
5
5
5
5
4
3
3
2
2
1
1
1
1
1
1
1
1
0
0
0
0
0
0
0
0
0
0
0
0
0
0
0
0
0
0
0
0
0
0
0
0
0
0
0
0
0
0
0
0
0
0
0
0
0
0
0
0
0
0
0
0
0
0
0
0
0
0
0
0
0
0
0
0
0
0
0
0
0
0
0
0
0
0
0
0
0
0
0
0
0
0
0
0
0
0
0
0
0
0
0
0
0
0
0
0
0
0
0
0
0
0
0
0
0
0
0
0
0
0
0
0
0
0
0
0
0
0
0
0
0
0
0
0
0
0
0
0
0
0
0
0
0
0
0
0
0
0
0
0
0
0
0
0
0
0
0
0
0
0
0
0
0
0
0
0
0
0
0
0
0
0
0
0
0
0
0
0
0
0
0
0
0
0
0
0
0
0
0
0
0
0
0
0
0
0
0
0
0
0
0
0
0
0
0
0
0
0
0
0
0
0
0
0
5
4
2
1
0
0
0
0
0
0
0
0
0
0
0
0
0
0
0
0
0
0
5
5
5
5
2
0
0
0
0
0
0
0
0
0
0
0
0
0
0
0
0
3
2
0
0
0
0
0
0
0
0
0
0

## Sheet: Sheet5
2012	11671	64	F	マスダ ヒトミ
2010	11888	28	F	スガワラ マキ
2012	13281	88	F
2009	14279	83	F
2009	17855	64	F	タケウチ ジュンコ
2009	18704	42	M	カンバラ アツオ
2010	18720	56	F	シライシ ヒズル
2015	18721	60	F	サクライ チヅル
2009	18785	76	F	ムラカミ サチコ
2010	18790	56	F	ニシノ トモコ
2012	18874	71	F	コウノ シズカ
2009	18886	67	M	オガワ アキヒコ
2012	18908	80	F	タキモト キセコ
2009	18926	74	F	ヨコヤマ マイコ
2011	19112	77	M	ヒガシ タダシ
2014	19279	53	F	タカオカ メグミ
2011	19399	32	F	シゲマツ カオリ
2009	19412	66	F	ヒョウドウ チエコ
2009	19543	27	F	ヨコゼキ シズカ
2009	19557	63	F	カナイ マチコ
2009	19587	60	F	サコ チヅキ
2009	19592	79	M	イマニシ イサオ
2009	19608	67	F	ウメバラ セイコ
2009	19613	71	F	ジンノ チヨカ
2009	19643	74	F	ヤマジ サチコ
2009	19669	70	F	ニシカワ ミツ
2009	19681	73	M	クスノキ サトシ
2009	19683	81	F	カサイ キクエ
2009	19688	73	M	ウツノミヤ ユウキ
2012	19694	58	M	ジンノ ツネオ
2010	19698	77	F	ハギモリ シズコ
2010	19706	58	F	モリタ ミキコ
2009	19712	80	F	ハラダ ノブコ
2009	19724	73	F	オオノ チエコ
2009	19736	69	M	クドウ トシオ
2009	19766	75	M	イノウエ タケオ
2009	19776	71	F	ハギモリ サカエ
2009	19796	67	F	ニシムラ モトエ
2009	19809	66	F	ノモト カズミ
2009	19839	81	F	コンドウ ヤヨコ
2009	19863	64	F	キクチ ヒトミ
2009	19865	81	F	ヤノ ミヤコ
2009	19872	72	F	タンザン ヒサコ
2009	19877	83	M	ヤノ モリオ
2009	19896	50	F	イナバ タダコ
2009	19922	77	F	カジワラ レイコ
2009	19941	67	F	スザキ ヤスエ
2009	19947	78	F	シモダ トシコ
2009	19948	92	F	ムラタ フジコ
2009	19951	82	F	ナガイ タツコ
2009	19964	71	M	ウツノミヤ キクオ
2009	19970	81	F	アベ クミコ
2009	19974	80	F	ヤマオキ サヅコ
2010	20094	31	F	ドイ アイ
2010	20095	74	F	ハヤシ チセコ
2014	20134	45	M	タケノウチ ケンジ
2011	20176	65	F	コモリ ケイコ
2010	20178	52	F	ハマモト ユミ
2010	20202	72	F	カトウ トシコ
2010	20206	75	F	タドコロ タツエ
2010	20230	49	F	モリカワ ミツコ
2010	20245	79	F	オオタニ スガコ
2011	20249	79	F	モリ ヒサカ
2011	20259	56	F	イセ ヨウコ
2010	20263	57	F	ミヨシ ハルミ
2010	20287	64	F	ミズタ チエコ
2010	20292	73	F	モウリ タミコ
2010	20332	91	F	タマイ ヨシコ
2011	20335	83	F	ハマナカ マサミ
2010	20336	78	F	ヤノ ナミエ
2010	20382	64	F	タカハシ チヨコ
2011	20389	87	F	ウチヤマ サダ
2010	20390	44	F	ワタナベ ユウコ
2010	20436	81	M	タニ ツルシゲ
2010	20440	37	M	ナカモト マサシ
2014	20451	70	F	オカモト セツコ
2010	20464	78	F	タマイ ヤスコ
2010	20469	61	F	ナカタ シゲコ
2011	20498	73	F	キクチ サダコ
2010	20508	64	F	オチ トシコ
2010	20518	70	F	ハシダ ヒロコ
2010	20545	66	F	ヒラタ キョウコ
2011	20548	77	M	ヨシオカ ヒサオ
2011	20633	86	F	ゴトウ ユキエ
2011	20684	81	F
2011	20699	75	F	オザキ シズコ
2011	20747	73	F	オクダ タエコ
2011	20750	74	F	オウジ ミキコ
2011	20753	86	M	アカマツ ケンイチ
2011	20762	81	F	サカイ エミコ
2011	20768	46	F	カモガワ ユミ
2014	20774	57	F	オオツカ レイコ
2012	20785	77	F	モトヒロ ヤスコ
2011	20795	78	F	オチ カズコ
2011	20799	56	F	タケキ キョウコ
2011	20830	79	F	イナイ キョウコ
2011	20888	79	F	ノグチ ユキエ
2011	20904	74	M	シノミヤ ヨシカズ
2013	20923	74	F	ヤギ ヨウコ
2011	20945	56	F	スズキ チエコ
2012	20958	69	F	アイバラ タカコ
2011	21026	63	F	ウスイ サチコ
2012	21061	54	F	オオニシ サナエ
2012	21258	62	F	キタガワ ヨウコ
2012	21278	58	F	オチ ミツコ
2012	21323	67	F	アサダ エイコ
2012	21331	81	F	ミヤオカ カメコ
2013	21375	52	F	ヤマモト シズカ
2012	21376	81	F	カジワラ ヤチヨ
2012	21379	68	M	ワキ トシオ
2012	21382	70	F	マツモト レイコ
2012	21388	55	F	ムラナカ ケイコ
2012	21398	58	F	オカミネ ミチコ
2012	21423	54	F	トクヒロ ユキコ
2012	21475	39	F	ヤマモト サチ
2012	21495	55	F	ナカザキ キョウコ
2012	21513	70	F	モリミツ ヨシコ
2012	21536	69	F	アオノ レイコ
2012	21573	62	F	ナカガワ キミコ
2012	21659	84	F	ムラカミ シズエ
2014	22739	78	F	キムラ セツコ
2014	22746	32	F	オカバヤシ ユカリ
2014	22800	71	F	フジモト モトコ
2014	22809	63	F	キクガワ メグミ
2014	22825	66	F	イヅチ ミチコ
2014	22870	66	M	クロカワ コウイチ
2014	22921	58	F	シライシ ヒトミ
2014	22963	78	M	セト ムネタカ
2015	22974	72	F	ノボリ ノユリ
2014	22983	70	F	ワタナベ ミチコ
2015	23065	86	F	ツボウチ ヤスノリ
2015	23116	73	F	オオマサ ケイコ
2015	23163	60	F	ミナミ ミツエ
2015	23279	82	F	キタノ イサコ
